# Supplementary material for: A study on the AMACR catalysed elimination reaction and its application to inhibitor testing
Source: Org Biomol Chem. 2015 Nov 5;14(2):612–22. doi: 10.1039/c5ob01541c (PMC4718014; doi:10.1039/c5ob01541c)
Supplement: Supplementary file 2 [file OB-014-C5OB01541C-s002.cif]

# Electronic Supplementary Material (ESI) for Organic & Biomolecular Chemistry.
# This journal is © The Royal Society of Chemistry 2016

####################################################################### 
# 
# This file contains crystal structure data downloaded from the 
# Cambridge Structural Database (CSD) hosted by the Cambridge 
# Crystallographic Data Centre (CCDC).
# 
# Full information about CCDC data access policies and citation 
# guidelines are available at http://www.ccdc.cam.ac.uk/access/V1 
# 
# Audit and citation data items may have been added by the CCDC. 
# Please retain this information to preserve the provenance of 
# this file and to allow appropriate attribution of the data. 
# 
#######################################################################

data_k14phar1
_database_code_depnum_ccdc_archive 'CCDC 1408401'
_audit_update_record             
;
2015-07-03 deposited with the CCDC.
2015-10-27 downloaded from the CCDC.
;

_audit_creation_method           SHELXL-2013
_chemical_name_systematic        
;
 ?
;
_chemical_name_common            ?
_chemical_melting_point          ?
_chemical_formula_moiety         'C15 H13 N O2'
_chemical_formula_sum            'C15 H13 N O2'
_chemical_formula_weight         239.26

loop_
_atom_type_symbol
_atom_type_description
_atom_type_scat_dispersion_real
_atom_type_scat_dispersion_imag
_atom_type_scat_source
C C 0.0033 0.0016 'International Tables Vol C Tables 4.2.6.8 and 6.1.1.4'
H H 0.0000 0.0000 'International Tables Vol C Tables 4.2.6.8 and 6.1.1.4'
N N 0.0061 0.0033 'International Tables Vol C Tables 4.2.6.8 and 6.1.1.4'
O O 0.0106 0.0060 'International Tables Vol C Tables 4.2.6.8 and 6.1.1.4'

_space_group_crystal_system      triclinic
_space_group_IT_number           2
_space_group_name_H-M_alt        'P -1'
_space_group_name_Hall           '-P 1'

_shelx_space_group_comment       
;
The symmetry employed for this shelxl refinement is uniquely defined
by the following loop, which should always be used as a source of
symmetry information in preference to the above space-group names.
They are only intended as comments.
;

loop_
_space_group_symop_operation_xyz
'x, y, z'
'-x, -y, -z'

_cell_length_a                   7.9496(2)
_cell_length_b                   8.5205(2)
_cell_length_c                   9.6732(2)
_cell_angle_alpha                108.9192(9)
_cell_angle_beta                 98.7190(10)
_cell_angle_gamma                103.0474(10)
_cell_volume                     585.57(2)
_cell_formula_units_Z            2
_cell_measurement_temperature    150(2)
_cell_measurement_reflns_used    8615
_cell_measurement_theta_min      2.910
_cell_measurement_theta_max      30.034

_exptl_crystal_description       prism
_exptl_crystal_colour            yellow
_exptl_crystal_density_meas      ?
_exptl_crystal_density_method    ?
_exptl_crystal_density_diffrn    1.357
_exptl_crystal_F_000             252
_exptl_transmission_factor_min   ?
_exptl_transmission_factor_max   ?
_exptl_crystal_size_max          0.600
_exptl_crystal_size_mid          0.400
_exptl_crystal_size_min          0.300
_exptl_absorpt_coefficient_mu    0.091
_shelx_estimated_absorpt_T_min   0.948
_shelx_estimated_absorpt_T_max   0.973
_exptl_absorpt_correction_type   multi-scan
_exptl_absorpt_correction_T_min  0.793
_exptl_absorpt_correction_T_max  0.975
_exptl_absorpt_process_details   
;
multi-scan from symmetry-related measurements 
 Sortav (Blessing 1995)
;

_exptl_special_details           
;
 ?
;

_diffrn_ambient_temperature      150(2)
_diffrn_radiation_wavelength     0.71073
_diffrn_radiation_type           MoK\a
_diffrn_radiation_source         'fine-focus sealed tube'
_diffrn_radiation_monochromator  graphite
_diffrn_measurement_device_type  'Nonius Kappa CCD'
_diffrn_measurement_method       '280 2.0 degree images with \v scans'
_diffrn_reflns_number            13540
_diffrn_reflns_av_unetI/netI     0.0367
_diffrn_reflns_av_R_equivalents  0.0467
_diffrn_reflns_limit_h_min       -11
_diffrn_reflns_limit_h_max       10
_diffrn_reflns_limit_k_min       -11
_diffrn_reflns_limit_k_max       11
_diffrn_reflns_limit_l_min       -13
_diffrn_reflns_limit_l_max       13
_diffrn_reflns_theta_min         3.732
_diffrn_reflns_theta_max         30.062
_diffrn_reflns_theta_full        25.242
_diffrn_measured_fraction_theta_max 0.991
_diffrn_measured_fraction_theta_full 0.995
_diffrn_reflns_Laue_measured_fraction_max 0.991
_diffrn_reflns_Laue_measured_fraction_full 0.995
_diffrn_reflns_point_group_measured_fraction_max 0.991
_diffrn_reflns_point_group_measured_fraction_full 0.995
_reflns_number_total             3395
_reflns_number_gt                2641
_reflns_threshold_expression     'I > 2\s(I)'
_reflns_Friedel_coverage         0.000
_reflns_Friedel_fraction_max     .
_reflns_Friedel_fraction_full    .

_reflns_special_details          
;
 Reflections were merged by SHELXL according to the crystal
 class for the calculation of statistics and refinement.
 
 _reflns_Friedel_fraction is defined as the number of unique
 Friedel pairs measured divided by the number that would be
 possible theoretically, ignoring centric projections and
 systematic absences.
;

_computing_data_collection       'Collect (Nonius BV, 1997-2000)'
_computing_cell_refinement       'HKL Scalepack (Otwinowski & Minor, 1997)'
_computing_data_reduction        
;
 DENZO-SCALEPACK Z. Otwinowski and W. Minor, " 
 Processing of X-ray Diffraction Data Collected in Oscillation Mode ", 
 Methods in Enzymology, Volume 276: Macromolecular Crystallography, 
 part A, p.307-326, 1997,C.W. Carter, Jr. & R. M. Sweet, Eds., Academic Press.
;
_computing_structure_solution    
; 
 SIR97- Altomare A., Burla M.C., Camalli M., Cascarano G.L., Giacovazzo C. , 
 Guagliardi A., Moliterni A.G.G., Polidori G.,Spagna R. 
 (1999) J. Appl. Cryst. 32, 115-119
;
_computing_structure_refinement  
;
 SHELXL-2013 (Sheldrick, 2013)
 Sheldrick GM (2008) Acta Crystallogr A64:112--122 and 
 C. B. H\"ubschle, G. M. Sheldrick and B. Dittrich
 ShelXle: a Qt graphical user interface for SHELXL
 J. Appl. Cryst., 44, (2011) 1281-1284.
;
_computing_molecular_graphics    
'ORTEP3 for Windows - Farrugia, L. J. J. Appl. Crystallogr. 1997, 30, 565'

_computing_publication_material  
;
 'WinGX publication routines, Farrugia, 
 L. J., J. Appl. Crystallogr., 1999, 32, 837-838
;

_refine_special_details          
;
 ?
;
_refine_ls_structure_factor_coef Fsqd
_refine_ls_matrix_type           full
_refine_ls_weighting_scheme      calc
_refine_ls_weighting_details     
'w=1/[\s^2^(Fo^2^)+(0.0699P)^2^+0.1060P] where P=(Fo^2^+2Fc^2^)/3'
_atom_sites_solution_primary     ?
_atom_sites_solution_secondary   ?
_atom_sites_solution_hydrogens   mixed
_refine_ls_hydrogen_treatment    mixed
_refine_ls_extinction_method     none
_refine_ls_extinction_coef       .
_refine_ls_number_reflns         3395
_refine_ls_number_parameters     171
_refine_ls_number_restraints     0
_refine_ls_R_factor_all          0.0640
_refine_ls_R_factor_gt           0.0463
_refine_ls_wR_factor_ref         0.1323
_refine_ls_wR_factor_gt          0.1216
_refine_ls_goodness_of_fit_ref   1.063
_refine_ls_restrained_S_all      1.063
_refine_ls_shift/su_max          0.000
_refine_ls_shift/su_mean         0.000


loop_
_atom_site_label
_atom_site_type_symbol
_atom_site_fract_x
_atom_site_fract_y
_atom_site_fract_z
_atom_site_U_iso_or_equiv
_atom_site_adp_type
_atom_site_occupancy
_atom_site_site_symmetry_order
_atom_site_calc_flag
_atom_site_refinement_flags_posn
_atom_site_refinement_flags_adp
_atom_site_refinement_flags_occupancy
_atom_site_disorder_assembly
_atom_site_disorder_group
N1 N 0.85686(14) 0.16541(12) 0.22573(10) 0.0270(2) Uani 1 1 d . . . . .
H1 H 0.906(2) 0.271(2) 0.2294(17) 0.038(4) Uiso 1 1 d . . . . .
O1 O 0.48572(11) -0.28812(10) 0.15812(9) 0.0316(2) Uani 1 1 d . . . . .
O2 O 0.63978(11) 0.27538(12) 0.59791(10) 0.0363(2) Uani 1 1 d . . . . .
H2 H 0.604(3) 0.292(2) 0.689(2) 0.056(5) Uiso 1 1 d . . . . .
C1 C 0.60562(15) -0.15668(14) 0.17792(12) 0.0252(2) Uani 1 1 d . . . . .
C2 C 0.66338(14) -0.11783(14) 0.05343(12) 0.0249(2) Uani 1 1 d . . . . .
C3 C 0.60342(15) -0.24357(17) -0.09388(13) 0.0323(3) Uani 1 1 d . . . . .
H3 H 0.5254 -0.3543 -0.1117 0.039 Uiso 1 1 calc R U . . .
C4 C 0.65601(16) -0.20849(18) -0.21229(13) 0.0355(3) Uani 1 1 d . . . . .
H4 H 0.6157 -0.2943 -0.3114 0.043 Uiso 1 1 calc R U . . .
C5 C 0.77010(17) -0.04412(18) -0.18468(13) 0.0329(3) Uani 1 1 d . . . . .
H5 H 0.8036 -0.0177 -0.2666 0.039 Uiso 1 1 calc R U . . .
C6 C 0.83448(17) 0.07948(16) -0.04120(13) 0.0304(3) Uani 1 1 d . . . . .
H6 H 0.9136 0.1892 -0.0248 0.037 Uiso 1 1 calc R U . . .
C7 C 0.78380(15) 0.04445(14) 0.08180(12) 0.0244(2) Uani 1 1 d . . . . .
C8 C 0.76888(15) 0.15762(14) 0.34596(12) 0.0239(2) Uani 1 1 d . . . . .
H8 H 0.6619 0.1996 0.3338 0.029 Uiso 1 1 calc R U . . .
C9 C 0.89276(14) 0.26880(13) 0.49926(11) 0.0223(2) Uani 1 1 d . . . . .
C10 C 1.07698(15) 0.31574(14) 0.52200(12) 0.0259(2) Uani 1 1 d . . . . .
H10 H 1.1275 0.2853 0.4377 0.031 Uiso 1 1 calc R U . . .
C11 C 1.18892(16) 0.40628(14) 0.66554(14) 0.0297(3) Uani 1 1 d . . . . .
H11 H 1.3144 0.4387 0.6787 0.036 Uiso 1 1 calc R U . . .
C12 C 1.11593(16) 0.44892(14) 0.78923(13) 0.0298(3) Uani 1 1 d . . . . .
H12 H 1.1916 0.5064 0.8879 0.036 Uiso 1 1 calc R U . . .
C13 C 0.93227(17) 0.40755(15) 0.76886(13) 0.0290(3) Uani 1 1 d . . . . .
H13 H 0.8826 0.4401 0.8534 0.035 Uiso 1 1 calc R U . . .
C14 C 0.82039(15) 0.31815(14) 0.62418(12) 0.0254(2) Uani 1 1 d . . . . .
C15 C 0.70955(16) -0.03148(14) 0.33392(12) 0.0272(2) Uani 1 1 d . . . . .
H15A H 0.8162 -0.0660 0.3635 0.033 Uiso 1 1 calc R U . . .
H15B H 0.6350 -0.0399 0.4060 0.033 Uiso 1 1 calc R U . . .

loop_
_atom_site_aniso_label
_atom_site_aniso_U_11
_atom_site_aniso_U_22
_atom_site_aniso_U_33
_atom_site_aniso_U_23
_atom_site_aniso_U_13
_atom_site_aniso_U_12
N1 0.0371(5) 0.0194(4) 0.0208(4) 0.0065(3) 0.0074(4) 0.0027(4)
O1 0.0270(4) 0.0268(4) 0.0286(4) 0.0015(3) 0.0065(3) -0.0024(3)
O2 0.0265(4) 0.0428(5) 0.0266(4) 0.0039(4) 0.0075(3) -0.0015(4)
C1 0.0227(5) 0.0235(5) 0.0234(5) 0.0037(4) 0.0039(4) 0.0043(4)
C2 0.0203(5) 0.0285(5) 0.0208(5) 0.0044(4) 0.0030(4) 0.0058(4)
C3 0.0228(5) 0.0376(6) 0.0242(5) 0.0007(5) 0.0030(4) 0.0033(5)
C4 0.0267(6) 0.0481(7) 0.0212(5) 0.0020(5) 0.0035(4) 0.0090(5)
C5 0.0343(6) 0.0456(7) 0.0241(5) 0.0134(5) 0.0100(5) 0.0194(6)
C6 0.0373(6) 0.0311(6) 0.0271(6) 0.0132(5) 0.0102(5) 0.0129(5)
C7 0.0267(5) 0.0253(5) 0.0210(5) 0.0074(4) 0.0044(4) 0.0102(4)
C8 0.0263(5) 0.0222(5) 0.0203(5) 0.0061(4) 0.0044(4) 0.0050(4)
C9 0.0270(5) 0.0159(4) 0.0206(5) 0.0060(4) 0.0033(4) 0.0027(4)
C10 0.0282(5) 0.0196(5) 0.0252(5) 0.0042(4) 0.0053(4) 0.0049(4)
C11 0.0261(5) 0.0217(5) 0.0330(6) 0.0045(4) 0.0009(4) 0.0038(4)
C12 0.0349(6) 0.0209(5) 0.0240(5) 0.0051(4) -0.0019(4) 0.0012(4)
C13 0.0353(6) 0.0239(5) 0.0213(5) 0.0061(4) 0.0060(4) 0.0005(5)
C14 0.0267(5) 0.0207(5) 0.0239(5) 0.0072(4) 0.0050(4) 0.0001(4)
C15 0.0310(6) 0.0221(5) 0.0198(5) 0.0050(4) 0.0028(4) -0.0021(4)

_geom_special_details            
;
 All esds (except the esd in the dihedral angle between two l.s. planes)
 are estimated using the full covariance matrix.  The cell esds are taken
 into account individually in the estimation of esds in distances, angles
 and torsion angles; correlations between esds in cell parameters are only
 used when they are defined by crystal symmetry.  An approximate (isotropic)
 treatment of cell esds is used for estimating esds involving l.s. planes.
;

loop_
_geom_bond_atom_site_label_1
_geom_bond_atom_site_label_2
_geom_bond_distance
_geom_bond_site_symmetry_2
_geom_bond_publ_flag
N1 C7 1.3755(14) . ?
N1 C8 1.4566(14) . ?
N1 H1 0.884(17) . ?
O1 C1 1.2341(14) . ?
O2 C14 1.3608(14) . ?
O2 H2 0.95(2) . ?
C1 C2 1.4588(16) . ?
C1 C15 1.5093(14) . ?
C2 C3 1.4068(15) . ?
C2 C7 1.4072(16) . ?
C3 C4 1.3736(18) . ?
C3 H3 0.9500 . ?
C4 C5 1.4021(19) . ?
C4 H4 0.9500 . ?
C5 C6 1.3751(17) . ?
C5 H5 0.9500 . ?
C6 C7 1.4101(16) . ?
C6 H6 0.9500 . ?
C8 C9 1.5137(14) . ?
C8 C15 1.5332(15) . ?
C8 H8 1.0000 . ?
C9 C10 1.3906(15) . ?
C9 C14 1.3995(15) . ?
C10 C11 1.3913(16) . ?
C10 H10 0.9500 . ?
C11 C12 1.3870(17) . ?
C11 H11 0.9500 . ?
C12 C13 1.3892(17) . ?
C12 H12 0.9500 . ?
C13 C14 1.3983(15) . ?
C13 H13 0.9500 . ?
C15 H15A 0.9900 . ?
C15 H15B 0.9900 . ?

loop_
_geom_angle_atom_site_label_1
_geom_angle_atom_site_label_2
_geom_angle_atom_site_label_3
_geom_angle
_geom_angle_site_symmetry_1
_geom_angle_site_symmetry_3
_geom_angle_publ_flag
C7 N1 C8 120.02(9) . . ?
C7 N1 H1 113.9(10) . . ?
C8 N1 H1 115.1(10) . . ?
C14 O2 H2 110.7(11) . . ?
O1 C1 C2 122.52(10) . . ?
O1 C1 C15 121.62(10) . . ?
C2 C1 C15 115.76(9) . . ?
C3 C2 C7 119.93(10) . . ?
C3 C2 C1 120.32(10) . . ?
C7 C2 C1 119.73(9) . . ?
C4 C3 C2 120.94(12) . . ?
C4 C3 H3 119.5 . . ?
C2 C3 H3 119.5 . . ?
C3 C4 C5 118.99(11) . . ?
C3 C4 H4 120.5 . . ?
C5 C4 H4 120.5 . . ?
C6 C5 C4 121.22(11) . . ?
C6 C5 H5 119.4 . . ?
C4 C5 H5 119.4 . . ?
C5 C6 C7 120.42(11) . . ?
C5 C6 H6 119.8 . . ?
C7 C6 H6 119.8 . . ?
N1 C7 C2 121.70(10) . . ?
N1 C7 C6 119.84(10) . . ?
C2 C7 C6 118.42(10) . . ?
N1 C8 C9 111.15(9) . . ?
N1 C8 C15 108.70(9) . . ?
C9 C8 C15 109.39(9) . . ?
N1 C8 H8 109.2 . . ?
C9 C8 H8 109.2 . . ?
C15 C8 H8 109.2 . . ?
C10 C9 C14 118.59(9) . . ?
C10 C9 C8 122.25(10) . . ?
C14 C9 C8 119.05(10) . . ?
C9 C10 C11 121.42(10) . . ?
C9 C10 H10 119.3 . . ?
C11 C10 H10 119.3 . . ?
C12 C11 C10 119.53(11) . . ?
C12 C11 H11 120.2 . . ?
C10 C11 H11 120.2 . . ?
C11 C12 C13 120.03(10) . . ?
C11 C12 H12 120.0 . . ?
C13 C12 H12 120.0 . . ?
C12 C13 C14 120.16(11) . . ?
C12 C13 H13 119.9 . . ?
C14 C13 H13 119.9 . . ?
O2 C14 C13 122.53(10) . . ?
O2 C14 C9 117.28(9) . . ?
C13 C14 C9 120.19(10) . . ?
C1 C15 C8 113.40(9) . . ?
C1 C15 H15A 108.9 . . ?
C8 C15 H15A 108.9 . . ?
C1 C15 H15B 108.9 . . ?
C8 C15 H15B 108.9 . . ?
H15A C15 H15B 107.7 . . ?

loop_
_geom_torsion_atom_site_label_1
_geom_torsion_atom_site_label_2
_geom_torsion_atom_site_label_3
_geom_torsion_atom_site_label_4
_geom_torsion
_geom_torsion_site_symmetry_1
_geom_torsion_site_symmetry_2
_geom_torsion_site_symmetry_3
_geom_torsion_site_symmetry_4
_geom_torsion_publ_flag
O1 C1 C2 C3 -10.27(18) . . . . ?
C15 C1 C2 C3 166.05(11) . . . . ?
O1 C1 C2 C7 171.63(11) . . . . ?
C15 C1 C2 C7 -12.06(16) . . . . ?
C7 C2 C3 C4 -2.22(18) . . . . ?
C1 C2 C3 C4 179.67(11) . . . . ?
C2 C3 C4 C5 -0.45(19) . . . . ?
C3 C4 C5 C6 2.24(19) . . . . ?
C4 C5 C6 C7 -1.30(19) . . . . ?
C8 N1 C7 C2 -21.64(16) . . . . ?
C8 N1 C7 C6 160.72(10) . . . . ?
C3 C2 C7 N1 -174.56(11) . . . . ?
C1 C2 C7 N1 3.55(17) . . . . ?
C3 C2 C7 C6 3.11(17) . . . . ?
C1 C2 C7 C6 -178.78(10) . . . . ?
C5 C6 C7 N1 176.34(11) . . . . ?
C5 C6 C7 C2 -1.38(17) . . . . ?
C7 N1 C8 C9 164.75(9) . . . . ?
C7 N1 C8 C15 44.30(14) . . . . ?
N1 C8 C9 C10 -22.06(14) . . . . ?
C15 C8 C9 C10 97.98(12) . . . . ?
N1 C8 C9 C14 161.64(10) . . . . ?
C15 C8 C9 C14 -78.33(12) . . . . ?
C14 C9 C10 C11 1.50(16) . . . . ?
C8 C9 C10 C11 -174.82(10) . . . . ?
C9 C10 C11 C12 0.88(17) . . . . ?
C10 C11 C12 C13 -2.63(18) . . . . ?
C11 C12 C13 C14 1.97(17) . . . . ?
C12 C13 C14 O2 -179.60(11) . . . . ?
C12 C13 C14 C9 0.46(17) . . . . ?
C10 C9 C14 O2 177.89(10) . . . . ?
C8 C9 C14 O2 -5.67(15) . . . . ?
C10 C9 C14 C13 -2.16(16) . . . . ?
C8 C9 C14 C13 174.28(10) . . . . ?
O1 C1 C15 C8 -147.25(11) . . . . ?
C2 C1 C15 C8 36.40(14) . . . . ?
N1 C8 C15 C1 -50.66(13) . . . . ?
C9 C8 C15 C1 -172.19(9) . . . . ?

loop_
_geom_hbond_atom_site_label_D
_geom_hbond_atom_site_label_H
_geom_hbond_atom_site_label_A
_geom_hbond_distance_DH
_geom_hbond_distance_HA
_geom_hbond_distance_DA
_geom_hbond_angle_DHA
_geom_hbond_site_symmetry_A
O2 H2 O1 0.95(2) 1.74(2) 2.6783(12) 170.4(17) 2_656
C15 H15B O2 0.99 2.60 3.3621(14) 134.1 2_656

_refine_diff_density_max         0.270
_refine_diff_density_min         -0.250
_refine_diff_density_rms         0.052

_shelxl_version_number           2013-4

_shelx_res_file                  
;
TITL k14phar1
CELL 0.71073   7.9496   8.5205   9.6732 108.9192  98.7190 103.0474
ZERR    2  0.0002  0.0002  0.0002  0.0009  0.0010  0.0010
LATT  1
SFAC C  H  N  O
UNIT 30 26 2 4
OMIT    -1   0   1
OMIT    -1   1   0
LIST 4
ACTA
BOND $H
TEMP -123
SIZE 0.6 0.4 0.3
FMAP 2
EQIV $1 -x+1, -y, -z+1
HTAB O2 O1_$1
HTAB C15 O2_$1
PLAN -10
CONF
L.S.  8
WGHT    0.069900    0.106000
FVAR       1.92920
N1    3    0.856862    0.165410    0.225732    11.00000    0.03707    0.01944 =
         0.02081    0.00651    0.00743    0.00272
H1    2    0.905968    0.271129    0.229444    11.00000    0.03828
O1    4    0.485721   -0.288122    0.158118    11.00000    0.02701    0.02676 =
         0.02861    0.00155    0.00648   -0.00243
O2    4    0.639783    0.275381    0.597907    11.00000    0.02654    0.04284 =
         0.02658    0.00385    0.00753   -0.00151
H2    2    0.603595    0.292428    0.689332    11.00000    0.05627
C1    1    0.605621   -0.156675    0.177922    11.00000    0.02271    0.02345 =
         0.02343    0.00368    0.00392    0.00427
C2    1    0.663384   -0.117826    0.053428    11.00000    0.02034    0.02850 =
         0.02080    0.00435    0.00301    0.00580
C3    1    0.603423   -0.243574   -0.093885    11.00000    0.02280    0.03763 =
         0.02421    0.00066    0.00305    0.00333
AFIX  43
H3    2    0.525445   -0.354335   -0.111725    11.00000   -1.20000
AFIX   0
C4    1    0.656013   -0.208492   -0.212287    11.00000    0.02673    0.04813 =
         0.02120    0.00202    0.00348    0.00900
AFIX  43
H4    2    0.615697   -0.294289   -0.311372    11.00000   -1.20000
AFIX   0
C5    1    0.770104   -0.044124   -0.184679    11.00000    0.03429    0.04559 =
         0.02411    0.01340    0.01004    0.01937
AFIX  43
H5    2    0.803554   -0.017657   -0.266616    11.00000   -1.20000
AFIX   0
C6    1    0.834475    0.079478   -0.041196    11.00000    0.03728    0.03106 =
         0.02707    0.01315    0.01016    0.01292
AFIX  43
H6    2    0.913586    0.189163   -0.024833    11.00000   -1.20000
AFIX   0
C7    1    0.783803    0.044448    0.081802    11.00000    0.02673    0.02535 =
         0.02103    0.00737    0.00441    0.01021
C8    1    0.768881    0.157615    0.345958    11.00000    0.02627    0.02219 =
         0.02027    0.00606    0.00436    0.00501
AFIX  13
H8    2    0.661856    0.199604    0.333842    11.00000   -1.20000
AFIX   0
C9    1    0.892764    0.268797    0.499258    11.00000    0.02699    0.01586 =
         0.02057    0.00603    0.00334    0.00271
C10   1    1.076982    0.315736    0.522000    11.00000    0.02816    0.01957 =
         0.02517    0.00417    0.00533    0.00486
AFIX  43
H10   2    1.127492    0.285324    0.437704    11.00000   -1.20000
AFIX   0
C11   1    1.188916    0.406276    0.665542    11.00000    0.02608    0.02170 =
         0.03297    0.00446    0.00086    0.00382
AFIX  43
H11   2    1.314449    0.438662    0.678747    11.00000   -1.20000
AFIX   0
C12   1    1.115927    0.448920    0.789227    11.00000    0.03494    0.02089 =
         0.02402    0.00507   -0.00185    0.00121
AFIX  43
H12   2    1.191557    0.506444    0.887912    11.00000   -1.20000
AFIX   0
C13   1    0.932273    0.407547    0.768857    11.00000    0.03533    0.02394 =
         0.02128    0.00613    0.00602    0.00049
AFIX  43
H13   2    0.882576    0.440069    0.853426    11.00000   -1.20000
AFIX   0
C14   1    0.820388    0.318150    0.624178    11.00000    0.02665    0.02069 =
         0.02386    0.00719    0.00502    0.00014
C15   1    0.709553   -0.031483    0.333923    11.00000    0.03104    0.02206 =
         0.01984    0.00496    0.00281   -0.00209
AFIX  23
H15A  2    0.816166   -0.066007    0.363456    11.00000   -1.20000
H15B  2    0.635017   -0.039907    0.405952    11.00000   -1.20000
AFIX   0
HKLF 4

REM  k14phar1
REM R1 =  0.0463 for    2641 Fo > 4sig(Fo)  and  0.0640 for all    3395 data
REM    171 parameters refined using      0 restraints

END

WGHT      0.0699      0.1059

REM Highest difference peak  0.270,  deepest hole -0.250,  1-sigma level  0.052
Q1    1   0.6289 -0.1260  0.1027  11.00000  0.05    0.27
Q2    1   0.6255 -0.1684 -0.0160  11.00000  0.05    0.25
Q3    1   0.8592  0.3002  0.5584  11.00000  0.05    0.25
Q4    1   0.7141 -0.0425  0.0628  11.00000  0.05    0.24
Q5    1   1.1413  0.4454  0.7206  11.00000  0.05    0.24
Q6    1   0.6136 -0.1947 -0.1465  11.00000  0.05    0.23
Q7    1   0.8293  0.0480  0.0192  11.00000  0.05    0.23
Q8    1   1.1299  0.3355  0.6113  11.00000  0.05    0.21
Q9    1   0.8147  0.1545  0.2824  11.00000  0.05    0.21
Q10   1   0.8114  0.0979  0.1446  11.00000  0.05    0.21
;
_shelx_res_checksum              82246

_shelx_hkl_file                  
;
 -11   1   2  105.72   11.57
 -11   1   3   43.47   10.19
 -11   1   3   39.68    7.33
 -11   1   4   -1.31    5.95
 -11   2   1    0.11    8.24
 -11   2   1   11.63    5.99
 -11   2   1   10.06    5.49
 -11   2   2    4.65    4.08
 -11   2   2   -6.53    7.77
 -11   2   2   -0.24    6.13
 -11   2   3   33.27    9.59
 -11   2   4    3.92    8.91
 -11   3   0  122.90   10.76
 -11   3   0  123.38   12.41
 -11   3   0  130.15   14.74
 -11   3   1   31.00    8.65
 -11   3   1   27.44    6.69
 -11   3   1   40.16    8.34
 -11   3   2   -6.96    6.25
 -11   3   3   39.87   10.06
 -11   3   4    0.24    6.65
 -11   4   0   15.08    6.90
 -11   4   0   19.86    8.63
 -11   4   1   -1.34    4.82
 -11   4   1   -3.05    6.46
 -11   4   2   12.49   10.13
 -11   4   3   83.37   11.12
 -10  -2   1   21.11    9.45
 -10  -2   2  226.39   17.03
 -10  -2   3  199.65   15.41
 -10  -2   3  172.36   15.80
 -10  -2   4    3.46    6.69
 -10  -2   4   -2.27    4.55
 -10  -2   5   21.94    8.27
 -10  -2   5    1.38    6.54
 -10  -2   6   27.88    9.01
 -10  -2   6   29.63    7.30
 -10  -1   1   57.64    8.57
 -10  -1   1   42.05    6.40
 -10  -1   2    4.40    6.18
 -10  -1   2   11.31    5.77
 -10  -1   3    7.75    4.89
 -10  -1   3   -4.60    5.17
 -10  -1   4    2.87    6.82
 -10  -1   4   -2.86    5.14
 -10  -1   5   75.65    9.85
 -10  -1   6   26.36    8.79
 -10  -1   7   82.15   10.26
 -10   0   1   42.33    6.27
 -10   0   1   54.44    7.03
 -10   0   1   47.90    7.13
 -10   0   2    4.27    4.75
 -10   0   2  -10.30    4.58
 -10   0   2   -2.43    3.93
 -10   0   3  109.44   10.17
 -10   0   3  107.92    7.70
 -10   0   3  110.89   10.85
 -10   0   4   67.86    7.54
 -10   0   5  170.40   12.26
 -10   0   6   -3.85    4.94
 -10   0   7   32.22    9.41
 -10   1   0    0.23    5.03
 -10   1   0    6.96    5.10
 -10   1   0   -7.62    7.50
 -10   1   0    4.94    4.35
 -10   1   1  162.98   11.47
 -10   1   1  153.65   10.41
 -10   1   1  171.38   13.23
 -10   1   1  167.13   12.13
 -10   1   2    4.21    4.21
 -10   1   2   -0.35    4.67
 -10   1   2   -1.54    4.63
 -10   1   2    3.32    3.55
 -10   1   3  250.10   15.98
 -10   1   3  283.68   19.03
 -10   1   4  544.00   30.40
 -10   1   5    2.64    5.52
 -10   1   6   -2.17    5.17
 -10   1   7   83.22    9.77
 -10   2   0    5.86    6.80
 -10   2   0    8.20    5.54
 -10   2   0    2.35    4.00
 -10   2   0    1.25    6.14
 -10   2   1   31.46    5.26
 -10   2   1   35.20    6.62
 -10   2   1   14.20    4.35
 -10   2   1   28.95    5.79
 -10   2   2    7.35    6.41
 -10   2   2    4.79    3.97
 -10   2   3   -0.48    4.64
 -10   2   3    2.21    3.50
 -10   2   4   29.75    6.93
  10  -2  -5   84.26    8.62
 -10   2   5   79.59    9.71
 -10   2   6   -7.09    7.69
  10  -2  -6    1.58    3.62
 -10   2   7   -0.24    6.39
 -10   3   0   47.35    7.76
 -10   3   0   46.39    7.68
 -10   3   0   40.74    6.45
 -10   3   0   54.69    6.44
 -10   3   1   35.30    6.31
 -10   3   1   28.45    5.78
 -10   3   2   24.74    4.67
 -10   3   2   19.67    7.47
 -10   3   3   -6.07    4.76
  10  -3  -4  147.12   11.08
 -10   3   4  135.25   11.94
 -10   3   5   27.42    8.74
  10  -3  -5   31.35    7.39
 -10   3   6   -0.60    5.40
  10  -3  -6   -1.47    4.08
 -10   3   7   20.07    6.58
 -10   4   0   62.89    6.90
 -10   4   0   74.64    7.87
 -10   4   0   70.49    7.49
 -10   4   1    1.30    4.72
 -10   4   2    6.75    4.74
 -10   4   3   11.18    7.61
  10  -4  -3   11.99    5.14
  10  -4  -4    6.61    6.27
 -10   4   4    6.68    8.12
 -10   4   5    2.87    6.35
  10  -4  -5    1.59    4.55
  10  -4  -6    4.20    5.68
 -10   4   6   -2.16    7.20
 -10   5   0   20.29    8.33
 -10   5   1    3.30    5.07
  10  -5  -2   21.31    6.65
 -10   5   2   13.62    6.04
  10  -5  -3    8.11    6.05
 -10   5   3    6.19    8.45
 -10   5   4   -3.58    9.43
  10  -5  -4    9.11    7.52
 -10   5   5   19.41   10.66
  10  -5  -5   -9.78    7.16
 -10   6   0   38.71    8.80
  10  -6  -1   -1.49    5.51
 -10   6   1   -3.30    5.90
 -10   6   2   -0.59    5.22
  10  -6  -2  -16.13    8.46
 -10   6   3   15.72    7.27
  10  -6  -3   15.85    9.01
 -10   6   4    5.46    8.53
 -10   7   0   -2.23    6.11
 -10   7   1  -13.24    8.99
  10  -7  -1   -3.89    9.38
 -10   7   2   -0.34    6.16
   9   4  -1  -22.16   10.90
  -9  -4   1   16.57   10.89
  -9  -4   2    5.09    6.87
   9   4  -2  -19.96    8.57
  -9  -4   3   29.72    8.29
   9   4  -3   29.28    6.23
   9   4  -4   32.40    7.66
  -9  -4   4   41.08    7.67
  -9  -4   4   41.24   10.40
  -9  -4   5   24.37    9.65
  -9  -4   5   18.33    5.15
  -9  -4   6   44.72   10.54
  -9  -4   6   49.27    7.55
  -9  -4   7  -12.95    8.03
  -9  -3   1   53.77    8.59
   9   3  -1   57.86    8.26
  -9  -3   2    7.79    5.39
   9   3  -2    4.13    7.31
  -9  -3   2    9.06    9.17
  -9  -3   3   10.68    5.99
  -9  -3   3    3.36    4.08
   9   3  -3    5.43    4.01
   9   3  -4   66.99    7.10
  -9  -3   4   74.61    8.66
  -9  -3   4   69.19    7.45
  -9  -3   5   10.35    8.72
  -9  -3   5    2.41    4.69
  -9  -3   6   -2.89    6.13
  -9  -3   6    0.60    4.82
  -9  -3   7    2.89    8.20
  -9  -3   8   84.54   10.62
  -9  -2   1   78.77   10.99
  -9  -2   1  111.14    9.83
  -9  -2   1  112.41    9.81
  -9  -2   2   28.00    6.07
  -9  -2   2   23.21    7.70
  -9  -2   2   34.12    5.27
  -9  -2   3   36.49    6.36
  -9  -2   3   39.12    7.07
  -9  -2   3   34.54    8.49
  -9  -2   4   -1.04    4.86
  -9  -2   4    3.97    3.85
  -9  -2   5   -6.10    4.26
  -9  -2   5  -11.72    5.92
  -9  -2   5   -0.84    4.34
  -9  -2   6   14.60    6.58
  -9  -2   6   19.21    7.25
  -9  -2   7    4.36    7.26
  -9  -2   8   66.35    9.08
  -9  -2   9   13.92    7.38
  -9  -1   1   61.08    5.48
  -9  -1   1   42.58    6.85
  -9  -1   1   58.34    4.69
  -9  -1   1   63.43    9.25
  -9  -1   2    4.31    2.56
  -9  -1   2    3.42    3.54
  -9  -1   2    3.82    4.51
  -9  -1   2    0.12    3.47
  -9  -1   3   44.76    6.48
  -9  -1   3   32.75    6.92
  -9  -1   3   36.68    3.84
  -9  -1   3   33.56    5.74
  -9  -1   4  257.31   14.10
  -9  -1   5   89.85    8.70
  -9  -1   5   56.60    7.49
  -9  -1   6   27.84    6.17
  -9  -1   6   23.61    6.08
  -9  -1   7   16.85    6.06
  -9  -1   8   -6.19    8.25
  -9  -1   9    6.43    6.79
  -9   0   1    8.11    5.08
  -9   0   1   12.37    3.69
  -9   0   1   10.61    3.38
  -9   0   1    9.55    4.40
  -9   0   1   14.75    5.99
  -9   0   2   -5.29    5.06
  -9   0   2   -1.75    3.12
  -9   0   2    2.75    3.94
  -9   0   2   -1.04    1.97
  -9   0   2    0.12    4.26
  -9   0   3   10.13    4.03
  -9   0   3   10.91    4.56
  -9   0   3    9.97    3.57
  -9   0   4    4.09    5.54
  -9   0   4    6.20    3.65
  -9   0   4    2.80    2.56
  -9   0   5   32.36    6.69
  -9   0   5   44.56    6.61
  -9   0   5   32.24    5.43
  -9   0   6   32.90    6.27
  -9   0   6   22.88    6.78
  -9   0   7    2.06    5.34
  -9   0   8   -3.52    7.65
  -9   0   9    9.71    7.41
  -9   1   0   19.00    5.23
  -9   1   0   16.33    4.73
  -9   1   0   19.84    7.79
  -9   1   0   16.09    4.93
  -9   1   0   20.27    4.78
  -9   1   0   22.03    5.62
  -9   1   1   10.43    6.41
  -9   1   1   -2.66    3.82
  -9   1   1    6.08    3.44
  -9   1   1   12.60    5.35
  -9   1   1    5.64    4.20
  -9   1   1    3.64    3.87
  -9   1   2   33.06    4.66
  -9   1   2   17.44    3.27
  -9   1   2   22.46    5.87
  -9   1   3    6.71    2.81
  -9   1   3   14.38    5.99
  -9   1   3    5.67    5.92
  -9   1   4   44.48    5.12
  -9   1   4   33.96    5.72
  -9   1   4   48.54    5.46
  -9   1   4   50.27    6.01
  -9   1   5   45.46    8.14
   9  -1  -5   45.81    4.22
  -9   1   5   41.58    5.11
  -9   1   5   50.31    6.27
  -9   1   6   50.69    8.71
   9  -1  -6   57.62    6.03
  -9   1   7  157.96   12.86
   9  -1  -7  164.62   11.64
  -9   1   8   -3.52    5.70
   9  -1  -8    3.07    3.41
  -9   1   9   26.83    8.38
  -9   2   0   30.97    4.80
  -9   2   0   28.07    4.21
  -9   2   0   30.88    5.44
  -9   2   0   38.08    6.91
  -9   2   0   31.08    5.04
  -9   2   0   34.03    6.03
  -9   2   1   13.46    4.80
  -9   2   1    3.77    4.52
  -9   2   1   11.48    3.67
  -9   2   1   10.92    4.27
  -9   2   2   -2.10    4.32
  -9   2   2    1.00    4.73
  -9   2   2    0.24    2.88
  -9   2   2   -6.68    5.01
  -9   2   3   24.06    5.51
  -9   2   3   34.17    3.73
  -9   2   3   22.55    5.54
  -9   2   3   28.96    3.41
  -9   2   4    3.59    2.27
  -9   2   4    8.53    4.20
  -9   2   4    3.78    4.63
   9  -2  -4   12.12    3.54
  -9   2   4    2.68    4.39
  -9   2   4   11.18    2.68
  -9   2   5    3.26    2.09
  -9   2   5   -0.48    3.86
   9  -2  -5   -0.34    2.51
  -9   2   6    2.05    4.96
   9  -2  -6   11.19    3.77
   9  -2  -7    2.74    5.59
  -9   2   7   -0.36    5.33
   9  -2  -8  129.82   10.86
  -9   2   8  105.88   11.04
  -9   2   9   -2.17    4.33
  -9   3   0    2.30    2.99
  -9   3   0    2.97    3.31
  -9   3   0   -0.23    2.81
  -9   3   0    2.36    3.66
  -9   3   1  103.98    7.35
  -9   3   1   98.52   10.77
  -9   3   1  117.69    8.17
  -9   3   1   99.57    7.33
  -9   3   2    4.89    2.44
  -9   3   2    3.60    4.47
  -9   3   2    5.44    2.84
  -9   3   2   -9.05    5.12
   9  -3  -3  288.09   15.03
  -9   3   3  273.51   17.52
  -9   3   3  262.13   17.74
  -9   3   3  291.77   20.75
  -9   3   3  305.00   16.64
  -9   3   3  297.04   17.33
  -9   3   4   24.01    6.96
   9  -3  -4   29.81    4.59
  -9   3   4   26.22    6.47
  -9   3   4   29.67    3.13
  -9   3   5   16.50    7.11
   9  -3  -5    7.90    4.35
  -9   3   6   76.09    9.90
   9  -3  -6   68.66    6.99
   9  -3  -7   92.70    8.70
  -9   3   7   89.82   10.53
  -9   3   8   22.79   10.55
   9  -3  -8    5.71    4.57
  -9   4   0   -1.13    2.61
  -9   4   0    3.84    3.84
  -9   4   0   -2.59    6.00
  -9   4   1    4.80    3.20
  -9   4   1   -0.47    3.79
  -9   4   1   -1.39    2.09
   9  -4  -2  114.85    7.99
  -9   4   2   97.66    7.19
  -9   4   2  107.16    5.95
  -9   4   2  107.96    8.22
  -9   4   3   77.65    4.35
  -9   4   3   79.74    7.41
   9  -4  -3   83.40    7.38
   9  -4  -4    9.07    6.20
  -9   4   4    3.24    4.92
  -9   4   5   10.84    5.54
   9  -4  -5   23.16    6.88
  -9   4   6   32.49    8.58
   9  -4  -6   25.07    6.18
   9  -4  -7   76.38    9.61
  -9   4   7   60.28   10.77
  -9   4   8    1.37    6.05
  -9   5   0   12.82    4.82
  -9   5   0    6.64    4.05
  -9   5   0   14.37    3.25
  -9   5   1    2.08    1.97
  -9   5   1    6.87    5.45
   9  -5  -1    6.13    6.25
  -9   5   1    3.50    2.26
  -9   5   2  117.02    9.17
   9  -5  -2  122.91    8.91
   9  -5  -3   91.67    8.76
  -9   5   3   88.88    8.50
   9  -5  -4   40.30    6.20
  -9   5   4   34.59    6.13
  -9   5   5   24.35    8.08
   9  -5  -5   16.74    5.85
   9  -5  -6   18.66    6.64
  -9   5   6   14.15    6.89
  -9   5   7   14.30    7.27
   9  -5  -7    8.80    6.40
  -9   6   0   16.83    7.06
  -9   6   0   10.20    4.76
   9  -6   0   10.08    6.26
  -9   6   1   21.09    7.58
   9  -6  -1   18.01    5.20
  -9   6   1   25.51    5.39
  -9   6   2    4.65    7.03
   9  -6  -2   -1.61    6.22
  -9   6   3  -10.90    7.31
   9  -6  -3    0.23    4.48
   9  -6  -4   37.84    7.34
  -9   6   4   32.37    6.98
   9  -6  -5    6.76    8.82
  -9   6   5    2.30    6.76
   9  -6  -6  203.91   16.73
  -9   6   6  214.88   19.03
   9  -7   0   -3.81    5.31
  -9   7   0   -1.18    5.07
  -9   7   1   43.35    7.96
   9  -7  -1   42.60    7.83
  -9   7   1   33.44    6.47
  -9   7   2    4.06    5.38
   9  -7  -2    2.53    7.12
   9  -7  -3   27.74    8.94
  -9   7   3   24.27    6.85
   9  -7  -4   78.17   11.56
  -9   7   4   56.13   10.99
   9  -8   0   24.62    7.02
  -9   8   0   23.53    5.50
  -9   8   0   21.54    6.98
   9  -8  -1   66.28    9.18
  -9   8   1   44.11    8.82
   9  -8  -2   23.11    7.78
  -9   8   2   10.20    6.48
   9  -8  -3    4.91    6.51
  -9   8   3    5.79    7.48
  -9   9   0    2.86   10.53
  -8  -6   3   21.55   12.08
  -8  -6   5   -6.93    8.84
  -8  -6   6   12.28    6.80
  -8  -6   7    3.69    8.69
   8   5  -1   24.33    9.99
  -8  -5   1   15.12    7.62
   8   5  -2    3.30    5.77
  -8  -5   2    1.91    9.07
  -8  -5   3   -8.84    5.74
   8   5  -3    1.06    5.67
   8   5  -4    4.03    6.52
  -8  -5   4   -2.15    6.45
  -8  -5   4    7.79    4.19
  -8  -5   5   -2.62    5.84
   8   5  -5    4.76    5.83
  -8  -5   5   -2.51    3.59
  -8  -5   6   13.90    7.01
   8   5  -6   16.34    4.77
  -8  -5   6   31.24    8.26
  -8  -5   7   12.32    7.78
  -8  -5   7    7.09    6.26
  -8  -5   8    7.98    9.16
  -8  -5   8   13.99    6.70
  -8  -5   9   30.11   10.75
   8   4  -1   50.28   10.01
  -8  -4   1   30.00    8.18
  -8  -4   2  122.03   10.58
   8   4  -2  162.12   12.87
  -8  -4   2  142.31    9.43
  -8  -4   2  110.75   12.22
  -8  -4   3    3.25    4.81
   8   4  -3    9.33    6.02
  -8  -4   3   -4.15    7.36
  -8  -4   3    4.25    7.65
  -8  -4   4    8.53    5.09
   8   4  -4   10.42    4.50
  -8  -4   4   10.47    4.33
  -8  -4   4    3.62    6.16
  -8  -4   5   15.64    6.02
   8   4  -5   13.17    5.58
  -8  -4   5   10.38    5.43
  -8  -4   6   -1.56    3.97
  -8  -4   6    0.59    5.04
   8   4  -6    1.78    3.09
  -8  -4   7    5.13    5.24
  -8  -4   7   -0.60    4.33
  -8  -4   8   11.67    5.54
  -8  -4   9  128.06   12.99
  -8  -4  10   92.47   13.21
  -8  -3   1  184.12   13.85
  -8  -3   1  182.12    9.92
  -8  -3   1  163.54   10.29
   8   3  -1  200.99   13.16
   8   3  -2  133.43    9.84
  -8  -3   2  127.80    9.55
  -8  -3   2  133.13    7.85
  -8  -3   2  145.36    9.34
  -8  -3   3   53.94    6.94
  -8  -3   3   52.58    5.55
   8   3  -3   69.98    6.87
  -8  -3   3   70.49    8.25
   8   3  -4   45.14    6.07
  -8  -3   4   44.53    6.17
  -8  -3   4   43.61    5.75
   8   3  -4   50.14    5.81
  -8  -3   4   38.27    4.59
  -8  -3   5    7.36    5.18
   8   3  -5   11.39    4.39
  -8  -3   5    9.33    4.90
  -8  -3   5    6.85    2.89
  -8  -3   5   13.18    5.92
  -8  -3   6    1.79    4.54
   8   3  -6    4.03    3.20
  -8  -3   6    5.08    6.17
  -8  -3   7   82.18    8.48
  -8  -3   7   74.82    9.51
  -8  -3   8   10.04    5.20
  -8  -3   8    8.40    9.70
  -8  -3   9  167.33   13.43
  -8  -3  10    9.78    9.29
   8   2  -1  106.03    7.98
  -8  -2   1   86.48    4.65
  -8  -2   1   81.19    7.39
  -8  -2   1   71.82    7.10
  -8  -2   1   83.42    6.85
  -8  -2   1   74.00    6.62
  -8  -2   2  111.21    5.87
   8   2  -2  134.99    8.93
  -8  -2   2  106.23    7.86
  -8  -2   2  112.23    5.72
  -8  -2   2  113.75    9.13
  -8  -2   2  101.81    6.87
  -8  -2   2  108.68    9.18
   8   2  -3    7.01    4.40
  -8  -2   3   -0.12    5.25
  -8  -2   3    1.46    4.51
  -8  -2   3    6.03    4.59
  -8  -2   3    2.57    2.08
  -8  -2   3    0.23    1.76
  -8  -2   3    1.46    1.59
  -8  -2   4   24.92    3.99
   8   2  -4   20.66    2.97
  -8  -2   4   20.30    2.57
  -8  -2   4   11.38    4.53
  -8  -2   4   18.43    3.40
   8   2  -4   18.82    5.19
  -8  -2   4   20.71    2.68
  -8  -2   5  199.09   10.58
  -8  -2   5  225.00   11.53
   8   2  -5  207.39   15.08
  -8  -2   5  218.22   13.18
  -8  -2   6    0.85    4.13
  -8  -2   6    4.42    4.66
  -8  -2   7    2.25    4.14
  -8  -2   7   10.69    6.56
  -8  -2   8   53.46    8.63
  -8  -2   8   49.52    6.96
  -8  -2   9   42.61    7.28
  -8  -2  10   23.87    9.81
  -8  -1   1    5.12    2.93
  -8  -1   1    8.98    3.83
  -8  -1   1    6.11    2.35
  -8  -1   1   -1.51    4.77
  -8  -1   1    7.14    4.38
  -8  -1   2   55.76    5.24
  -8  -1   2   54.80    5.75
  -8  -1   2   55.31    5.38
  -8  -1   2   49.55    4.46
  -8  -1   2   63.10    6.01
  -8  -1   3  164.52    8.51
  -8  -1   3  158.16    8.06
  -8  -1   3  156.31    8.20
  -8  -1   3  146.60    9.54
   8   1  -4 1081.55   51.90
  -8  -1   4 1054.12   46.98
  -8  -1   4 1056.77   41.60
  -8  -1   4 1125.53   57.22
  -8  -1   4 1048.76   50.21
  -8  -1   5  351.01   17.76
  -8  -1   5  326.43   17.24
  -8  -1   5  334.98   15.80
  -8  -1   6    7.05    6.32
  -8  -1   6    9.15    4.87
  -8  -1   6    3.17    3.05
   8   1  -7  115.55    6.84
  -8  -1   7  104.55    9.08
  -8  -1   7  124.17    8.53
  -8  -1   7   85.44   11.70
  -8  -1   8   70.50    9.01
   8   1  -8   57.86    5.13
  -8  -1   8   44.81    6.22
  -8  -1   9  205.36   14.49
  -8  -1  10   12.14    9.59
  -8   0   1   27.03    3.47
  -8   0   1   20.26    4.86
  -8   0   1   24.44    3.63
  -8   0   1   25.06    4.48
  -8   0   1   24.85    4.14
  -8   0   2   10.51    3.50
  -8   0   2   20.42    4.92
  -8   0   2   15.73    3.78
  -8   0   3    5.55    3.33
  -8   0   3    7.84    3.26
  -8   0   3    2.45    1.96
  -8   0   4  446.20   18.79
  -8   0   4  442.66   18.18
  -8   0   4  449.20   19.03
  -8   0   4  464.00   17.47
  -8   0   5  333.03   16.65
  -8   0   5  317.15   16.59
  -8   0   5  350.73   18.97
   8   0  -5  316.49   15.75
  -8   0   6    8.54    5.25
  -8   0   6    4.87    3.77
   8   0  -6    2.86    1.94
  -8   0   6    6.48    4.12
   8   0  -7    5.72    2.40
  -8   0   7    8.42    6.71
  -8   0   7    6.09    4.26
  -8   0   7    5.49    2.92
  -8   0   8   52.53    5.26
  -8   0   8   61.17    8.65
   8   0  -8   65.39    5.40
   8   0  -9    3.89    2.86
  -8   0   9    2.80    5.72
  -8   0  10   10.33    7.66
  -8   1   0   90.15    6.27
  -8   1   0   85.80    7.01
  -8   1   0   83.58    5.59
  -8   1   0   71.95    5.96
  -8   1   0   95.70    6.25
  -8   1   0   99.70    7.66
  -8   1   1  202.87   10.40
  -8   1   1  205.01    9.70
  -8   1   1  193.17   12.08
  -8   1   2   20.61    4.37
  -8   1   2   26.40    3.27
  -8   1   2   21.24    5.28
  -8   1   3   63.91    4.40
  -8   1   3   67.45    5.31
  -8   1   3   74.46    5.79
  -8   1   4   99.70    4.52
  -8   1   4   92.22    6.54
   8  -1  -4   95.33    6.91
  -8   1   4   89.84    6.53
  -8   1   4   91.64    5.86
  -8   1   4   83.58    7.45
   8  -1  -5    3.10    2.18
  -8   1   5    3.54    2.12
  -8   1   5   -0.49    3.64
  -8   1   5    1.71    3.53
  -8   1   6    9.63    6.58
  -8   1   6   16.07    3.49
   8  -1  -6   23.56    4.14
  -8   1   6   19.94    4.98
   8  -1  -7    3.45    2.76
  -8   1   7    7.30    4.38
  -8   1   7    2.21    3.26
  -8   1   8  408.33   23.05
   8  -1  -8  405.80   19.66
   8  -1  -9   25.47    6.20
  -8   1   9   17.41    5.72
  -8   1  10   -3.65    6.81
   8  -1 -10   10.20    5.27
  -8   2   0  196.56   12.06
  -8   2   0  190.26    9.03
  -8   2   0  180.91    9.74
  -8   2   0  210.65   13.84
  -8   2   0  186.73   10.64
  -8   2   1   13.81    2.81
  -8   2   1   18.61    3.58
  -8   2   1   16.56    4.02
  -8   2   1   14.55    3.64
  -8   2   2    0.60    2.27
  -8   2   2   -4.55    3.00
  -8   2   2    2.69    2.92
  -8   2   2   -0.87    3.24
  -8   2   3   -0.12    1.52
   8  -2  -3   -0.23    2.54
  -8   2   3    4.93    3.57
  -8   2   3    1.08    3.37
  -8   2   3    0.61    1.58
   8  -2  -4  116.10    7.76
  -8   2   4  120.75    6.67
  -8   2   4  106.78    7.49
  -8   2   4  109.95    8.78
   8  -2  -5    0.00    4.50
  -8   2   5   -2.32    4.27
  -8   2   5   -2.30    3.88
  -8   2   5   -0.70    1.39
   8  -2  -6   78.78    7.28
  -8   2   6   78.95    7.29
  -8   2   6   84.38    5.24
  -8   2   7    0.73    6.81
   8  -2  -7    8.29    3.92
   8  -2  -8   11.27    4.60
  -8   2   8    9.13    8.52
  -8   2   9    2.19    6.21
   8  -2  -9   12.86    4.71
   8  -2 -10   -6.43    5.51
  -8   2  10    1.58    6.92
  -8   3   0  383.43   21.37
  -8   3   0  361.49   15.47
  -8   3   0  412.47   22.05
  -8   3   0  391.41   15.99
  -8   3   1   56.02    4.70
  -8   3   1   66.65    5.60
  -8   3   1   52.05    4.88
  -8   3   1   57.66    6.63
   8  -3  -2   19.03    3.83
  -8   3   2   15.56    4.07
  -8   3   2   24.57    2.78
  -8   3   2   14.02    4.59
  -8   3   2   19.00    2.10
   8  -3  -3   21.20    3.71
  -8   3   3   17.55    2.53
  -8   3   3   16.53    2.43
  -8   3   3   12.50    4.33
  -8   3   3   16.71    4.55
  -8   3   3   18.92    1.80
  -8   3   4   55.81    3.25
  -8   3   4   45.69    6.22
   8  -3  -4   61.36    4.99
  -8   3   4   58.89    3.01
  -8   3   4   59.75    7.12
  -8   3   5   49.53    6.42
   8  -3  -5   61.19    5.22
   8  -3  -6   39.96    6.59
  -8   3   6   35.94    6.31
  -8   3   7   -1.34    4.99
   8  -3  -7   -6.57    5.42
   8  -3  -8   89.94    8.64
  -8   3   8   71.56   10.95
   8  -3  -9   -0.92    8.62
  -8   3   9    0.73    5.84
  -8   4   0  131.06    8.50
  -8   4   0  116.12    6.85
  -8   4   0  133.16   10.27
  -8   4   0  137.98    9.28
  -8   4   1    1.50    2.08
  -8   4   1    8.20    4.63
   8  -4  -1   -3.03    4.43
  -8   4   1   -2.13    2.47
  -8   4   1   10.08    4.98
  -8   4   2    8.05    2.27
   8  -4  -2   23.36    4.88
  -8   4   2   11.77    1.62
  -8   4   2   10.16    5.38
  -8   4   2   20.26    7.29
   8  -4  -3   79.84    7.32
  -8   4   3   99.27    7.45
  -8   4   3   75.68    4.48
  -8   4   3   81.57    7.72
  -8   4   3   77.56    4.88
  -8   4   4    0.60    3.86
   8  -4  -4   -3.13    3.36
   8  -4  -5    2.66    5.09
  -8   4   5    0.48    6.06
   8  -4  -6  258.44   14.72
  -8   4   6  243.36   15.80
  -8   4   7  220.28   15.58
   8  -4  -7  230.36   15.48
   8  -4  -8    0.81    5.29
  -8   4   8   -6.45    5.84
  -8   4   9   10.34    7.54
   8  -4  -9   -0.92    6.10
  -8   5   0   13.82    2.19
  -8   5   0   16.67    3.92
  -8   5   0   15.32    4.24
   8  -5   0   15.65    5.26
  -8   5   1    2.18    1.38
   8  -5  -1  -10.48    5.24
  -8   5   1    1.46    2.46
  -8   5   1    3.68    5.35
   8  -5  -2   52.87    5.58
  -8   5   2   57.64    7.54
  -8   5   2   62.15    4.52
  -8   5   2   60.97    5.38
  -8   5   3   13.29    2.03
   8  -5  -3   12.42    4.76
  -8   5   3    3.01    4.09
  -8   5   3   10.26    2.44
  -8   5   4   -3.14    6.40
  -8   5   4    2.67    0.97
   8  -5  -4    3.59    5.33
   8  -5  -5  281.32   16.71
  -8   5   5  289.34   18.69
   8  -5  -6  212.06   14.23
  -8   5   6  225.28   16.18
  -8   5   7  214.89   15.96
   8  -5  -7  234.09   15.60
   8  -5  -8   40.89    7.83
  -8   5   8   51.14   11.45
  -8   6   0    0.11    1.72
  -8   6   0   12.97    5.66
  -8   6   0    3.37    2.67
   8  -6   0   -2.10    3.96
  -8   6   1    7.61    4.76
  -8   6   1    5.01    4.31
   8  -6  -1    3.37    3.95
  -8   6   2  212.61   13.39
   8  -6  -2  196.19   12.23
  -8   6   2  205.55   14.50
  -8   6   2  198.90   12.34
  -8   6   3  258.12   15.08
  -8   6   3  249.49   16.71
  -8   6   3  263.22   10.37
   8  -6  -3  242.26   14.88
  -8   6   4   20.22    5.81
   8  -6  -4   12.73    6.02
  -8   6   5   42.29    8.99
   8  -6  -5   23.81    5.66
  -8   6   6   82.10    9.99
   8  -6  -6   74.32   11.20
  -8   6   7   50.11   10.12
   8  -6  -7   54.89    9.00
   8  -7   0   26.51    6.63
  -8   7   0   16.65    4.05
  -8   7   0   21.88    5.91
  -8   7   1   20.50    5.75
  -8   7   1   26.11    5.92
  -8   7   1   39.00    8.11
   8  -7  -1   37.70    5.92
  -8   7   2   16.57    3.78
  -8   7   2    8.05    5.17
  -8   7   2   12.57    7.33
   8  -7  -2    2.66    7.99
  -8   7   3    0.48    4.59
   8  -7  -3   -3.01    7.06
   8  -7  -4    6.01    5.66
  -8   7   4   17.13    6.56
  -8   7   5    1.46    9.87
   8  -7  -5    6.47    5.77
   8  -7  -6    3.12    7.85
  -8   7   6   10.01    7.81
  -8   8   0  273.37   17.95
  -8   8   0  276.60   16.76
   8  -8   0  266.85   19.73
  -8   8   1   51.38    8.39
   8  -8  -1   43.01    9.71
  -8   8   1   34.36    5.45
   8  -8  -2  228.44   17.81
  -8   8   2  250.81   20.64
  -8   8   3   17.36    6.68
   8  -8  -3   29.89    9.93
   8  -8  -4   15.81    6.69
  -8   8   4   29.99    8.53
  -8   9   0   29.52    8.20
   8  -9   0    1.73    6.57
   8  -9  -1   64.96   10.02
  -8   9   1   62.83    8.91
   8  -9  -2   -0.23    7.37
  -8   9   2   -1.94    6.55
  -7  -7   3   58.81   10.35
  -7  -7   4   19.36   11.13
   7   7  -4   54.70   11.74
  -7  -7   5    0.73    9.82
   7   7  -5   10.95    6.94
  -7  -7   6    0.48    7.03
   7   7  -6   -6.36    5.63
   7   7  -7   35.50    8.11
  -7  -7   7   40.92    9.21
   7   6  -1   -8.54    6.41
  -7  -6   1   10.76    8.13
  -7  -6   2    8.16    6.00
   7   6  -2   28.12    8.58
   7   6  -3    1.68    4.91
  -7  -6   3    0.36    6.02
  -7  -6   4   29.53    6.99
   7   6  -4   36.73    6.14
   7   6  -5   44.20    7.75
  -7  -6   5   44.83    8.56
  -7  -6   6   59.33    7.18
  -7  -6   6   57.99    8.20
   7   6  -6   71.91    8.28
  -7  -6   7   28.30    7.20
  -7  -6   7   46.85    8.59
   7   6  -7   42.27    8.31
  -7  -6   8   16.23    7.40
  -7  -6   8   13.34    7.98
  -7  -6   9   -2.38    8.32
  -7  -6   9    9.49    7.59
   7   5  -1   -1.66    7.11
  -7  -5   1   -4.89    5.60
   7   5  -2   -4.99    5.11
  -7  -5   2    7.77    7.53
  -7  -5   3   -2.27    5.27
   7   5  -3    7.63    6.08
  -7  -5   3    2.04    2.76
  -7  -5   3   -2.91    4.84
   7   5  -4   73.83    7.03
  -7  -5   4   62.79    7.10
   7   5  -4  102.21    8.76
  -7  -5   4   85.48    7.32
  -7  -5   4   83.56    6.87
   7   5  -5    5.80    4.44
   7   5  -5    3.37    3.73
  -7  -5   5    5.04    3.96
  -7  -5   5   -4.06    6.57
  -7  -5   6   24.83    5.28
   7   5  -6   27.32    4.59
  -7  -5   6   35.95    7.62
   7   5  -7   10.31    5.46
  -7  -5   7   -0.36    7.46
  -7  -5   7    4.55    4.31
  -7  -5   8    5.41    4.47
  -7  -5   8    3.23    4.79
   7   5  -8    4.38    4.50
  -7  -5   9   -3.71    7.42
  -7  -5  10    5.37    6.33
  -7  -4   1   48.22    7.60
  -7  -4   1   44.62    8.21
  -7  -4   1   40.65    4.11
   7   4  -1   32.56    6.75
  -7  -4   2   14.99    4.88
  -7  -4   2   24.31    6.96
  -7  -4   2   16.78    2.78
   7   4  -2   15.06    4.15
  -7  -4   2   15.84    2.12
   7   4  -3  298.01   15.29
  -7  -4   3  272.67   14.96
  -7  -4   3  283.17   14.43
  -7  -4   3  306.19   16.49
   7   4  -3  304.83   16.21
   7   4  -4  146.02    9.69
  -7  -4   4  157.36   11.35
  -7  -4   4  170.31   10.05
  -7  -4   4  159.98   11.91
   7   4  -4  146.99    9.32
  -7  -4   5   47.21    6.13
   7   4  -5   51.24    5.15
  -7  -4   5   45.87    6.51
  -7  -4   5   52.38    6.04
   7   4  -5   41.59    6.14
  -7  -4   6   14.48    4.10
  -7  -4   6   18.93    4.59
   7   4  -6   22.94    3.60
  -7  -4   6   17.87    5.48
   7   4  -6   15.94    7.11
  -7  -4   7    3.55    5.57
  -7  -4   7    8.44    6.39
   7   4  -7    3.73    3.37
  -7  -4   8   80.02    7.23
  -7  -4   8   82.56    9.11
   7   4  -8   86.27    6.15
  -7  -4   9  101.57    9.75
  -7  -4  10  182.34   13.70
  -7  -4  11   -1.08    7.07
  -7  -3   1  175.20    8.75
  -7  -3   1  184.89   10.69
   7   3  -1  186.92   11.07
  -7  -3   1  159.90    9.10
  -7  -3   1  180.55   12.20
  -7  -3   2    5.45    3.63
   7   3  -2    0.83    2.97
  -7  -3   2    3.12    1.75
  -7  -3   2    2.94    3.43
  -7  -3   2    2.13    3.66
   7   3  -3    2.92    2.92
  -7  -3   3   -0.35    3.66
   7   3  -3    2.02    3.09
  -7  -3   3    4.75    4.14
  -7  -3   3    8.48    4.00
   7   3  -4  293.12   14.65
  -7  -3   4  268.98   13.48
   7   3  -4  287.81   15.51
  -7  -3   4  276.68   14.43
  -7  -3   4  302.98   13.81
  -7  -3   5  162.74   10.72
  -7  -3   5  156.08    7.52
   7   3  -5  164.85   11.11
   7   3  -5  178.80    9.32
  -7  -3   5  172.37    9.11
   7   3  -6   42.47    6.35
  -7  -3   6   51.33    6.19
  -7  -3   6   39.28    3.21
   7   3  -6   44.79    4.30
  -7  -3   6   37.29    5.48
  -7  -3   7  133.80   10.43
  -7  -3   7  126.65    8.50
  -7  -3   7  119.50    8.21
   7   3  -7  136.75    7.30
  -7  -3   8   14.18    6.67
   7   3  -8    6.91    1.79
  -7  -3   8    5.42    6.48
  -7  -3   9  138.43   10.78
  -7  -3   9  115.77    9.09
  -7  -3  10   -0.12    6.48
  -7  -3  10   -1.33    5.92
  -7  -3  11    0.72    6.50
  -7  -2   1  547.64   24.96
  -7  -2   1  540.73   25.54
  -7  -2   1  529.40   27.74
  -7  -2   1  578.56   25.98
   7   2  -1  623.18   30.16
  -7  -2   1  603.16   25.04
  -7  -2   2   55.08    4.01
   7   2  -2   44.68    5.25
  -7  -2   2   44.99    3.87
  -7  -2   2   41.65    4.93
  -7  -2   2   48.30    5.15
  -7  -2   2   49.91    3.80
  -7  -2   3   10.07    1.60
   7   2  -3   14.39    4.96
  -7  -2   3    9.42    1.65
  -7  -2   3    6.20    3.28
  -7  -2   3    7.40    3.03
  -7  -2   3   12.11    1.96
  -7  -2   3   10.62    3.42
   7   2  -3   12.63    2.98
  -7  -2   4    7.75    3.03
  -7  -2   4   10.94    3.40
   7   2  -4   16.20    2.50
   7   2  -4   16.62    4.12
  -7  -2   4   15.65    2.32
  -7  -2   5  413.65   18.95
   7   2  -5  409.18   19.10
  -7  -2   5  403.80   16.99
   7   2  -5  424.42   20.54
  -7  -2   5  374.81   17.92
   7   2  -6  115.40    6.19
  -7  -2   6  110.85    8.33
  -7  -2   6  118.02    8.17
   7   2  -6  129.02    9.60
  -7  -2   6   96.14    5.60
  -7  -2   7    9.50    5.36
  -7  -2   7    6.83    4.48
  -7  -2   7   12.84    3.51
  -7  -2   8    6.21    4.14
  -7  -2   8   -1.64    5.64
  -7  -2   8   -5.19    4.47
   7   2  -8    0.23    1.71
  -7  -2   9   86.36    6.35
  -7  -2   9   75.15    8.19
  -7  -2   9   98.29    7.90
   7   2  -9   89.39    6.45
  -7  -2  10   52.21    7.16
  -7  -2  10   54.53    7.64
  -7  -2  11    4.71    7.61
  -7  -1   1   56.18    4.14
  -7  -1   1   51.73    4.79
  -7  -1   1   63.06    4.37
   7   1  -1   61.80    4.79
  -7  -1   1   61.01    4.33
  -7  -1   1   52.02    5.37
  -7  -1   2  140.92    6.41
  -7  -1   2  129.90    7.60
  -7  -1   2  126.88    6.36
  -7  -1   2  136.82    7.73
  -7  -1   2  138.59    7.98
   7   1  -2  136.72    7.66
  -7  -1   3    3.67    2.08
   7   1  -3    4.93    5.05
  -7  -1   3    2.46    2.22
   7   1  -3    7.62    2.14
  -7  -1   3    7.15    2.91
  -7  -1   3    4.65    2.45
   7   1  -4  114.26    7.85
  -7  -1   4  101.45    5.63
  -7  -1   4  105.91    5.59
  -7  -1   4   92.67    5.96
  -7  -1   5   64.85    5.39
  -7  -1   5   66.54    5.49
  -7  -1   5   71.61    5.64
   7   1  -5   67.44    5.92
   7   1  -6    9.56    4.96
  -7  -1   6    2.57    2.81
  -7  -1   6    5.08    2.95
  -7  -1   6    2.93    5.00
   7   1  -6    7.00    2.07
   7   1  -7   27.29    3.00
  -7  -1   7   33.20    4.76
  -7  -1   7   18.32    4.28
  -7  -1   7   25.53    3.75
  -7  -1   8   97.47    7.93
  -7  -1   8  119.18    7.61
   7   1  -8  108.98    6.83
  -7  -1   8   81.02    9.26
   7   1  -9   39.53    4.73
  -7  -1   9   18.34    5.49
  -7  -1   9   39.82    8.28
  -7  -1  10   -3.28    6.32
   7   1 -10    3.68    3.34
  -7  -1  11   -1.45    6.17
  -7   0   1   82.08    5.09
  -7   0   1   79.34    5.95
  -7   0   1   82.76    5.64
  -7   0   1   74.16    4.69
  -7   0   1   94.39    6.62
  -7   0   2   -0.85    3.74
  -7   0   2    7.13    3.25
  -7   0   2    1.47    1.71
  -7   0   3    4.04    2.08
  -7   0   3    2.55    2.67
  -7   0   3    3.20    2.10
  -7   0   4   71.62    4.87
  -7   0   4   59.59    4.50
  -7   0   4   65.93    3.41
   7   0  -4   63.67    4.05
   7   0  -4   70.57    7.44
  -7   0   4   60.08    5.01
  -7   0   5   70.57    5.61
   7   0  -5   76.58    4.52
  -7   0   5   78.42    5.74
   7   0  -5   83.11    7.34
  -7   0   5   79.86    5.47
  -7   0   6  103.03    7.94
  -7   0   6   98.92    6.97
   7   0  -6   93.84    8.32
   7   0  -6  112.29    6.40
  -7   0   6   98.65    6.33
  -7   0   7   52.69    4.54
  -7   0   7   42.07    6.73
  -7   0   7   58.14    6.35
   7   0  -7   67.28    5.22
  -7   0   8   11.11    5.86
   7   0  -8   12.83    3.58
  -7   0   8   12.21    4.64
  -7   0   8   13.61    3.84
  -7   0   9  186.42   12.24
  -7   0   9  211.87   12.69
   7   0  -9  205.39   12.04
   7   0 -10   10.25    3.91
  -7   0  10    9.00    8.51
  -7   0  11    5.45   10.53
   7   0 -11   12.66    5.18
  -7   1   0   14.85    3.30
  -7   1   0   17.01    3.64
  -7   1   0   11.46    3.24
  -7   1   0   14.37    2.69
  -7   1   0   16.35    3.13
  -7   1   0   17.55    2.75
  -7   1   1  754.95   30.77
  -7   1   1  679.77   28.73
  -7   1   1  758.49   28.27
  -7   1   2   10.01    2.77
  -7   1   2   12.10    2.42
  -7   1   2    8.61    2.75
  -7   1   3   26.64    3.63
  -7   1   3   19.09    2.08
  -7   1   3   22.41    3.33
   7  -1  -3   19.38    2.67
  -7   1   4  990.80   37.01
  -7   1   4 1022.50   40.80
  -7   1   4  943.58   35.70
   7  -1  -4 1015.68   46.97
  -7   1   4 1013.02   39.31
   7  -1  -4  970.92   39.71
  -7   1   4  976.78   37.33
   7  -1  -5  160.55   10.78
  -7   1   5  161.43   10.01
   7  -1  -5  163.02    7.84
  -7   1   5  183.46   10.49
  -7   1   5  183.79    9.39
   7  -1  -6   26.86    4.07
  -7   1   6   11.72    4.03
  -7   1   6   21.54    2.90
   7  -1  -6   27.33    5.99
  -7   1   6   20.14    4.27
  -7   1   7    6.60    5.25
   7  -1  -7    6.38    3.60
  -7   1   7    9.89    4.52
  -7   1   7    9.50    2.66
   7  -1  -8   10.06    4.63
  -7   1   8   10.01    4.88
  -7   1   8    5.66    2.89
  -7   1   9   56.81    6.83
   7  -1  -9   52.02    6.12
   7  -1 -10    2.53    4.26
  -7   1  10    6.69    8.51
  -7   1  11  449.72   29.07
   7  -1 -11  365.60   25.07
  -7   2   0  155.45    7.55
  -7   2   0  171.31    9.04
  -7   2   0  185.71   10.66
  -7   2   0  166.26    9.40
  -7   2   1   83.56    5.77
  -7   2   1   86.65    5.15
  -7   2   1   72.78    5.63
  -7   2   1   76.80    4.18
  -7   2   2    2.53    4.09
   7  -2  -2    6.65    3.50
  -7   2   2    2.74    2.49
  -7   2   2   -0.12    1.77
  -7   2   2    6.90    1.64
  -7   2   3  181.68    7.53
   7  -2  -3  172.72    8.10
  -7   2   3  173.32   10.83
  -7   2   3  178.64    9.08
  -7   2   4    4.99    3.29
  -7   2   4   15.05    5.22
   7  -2  -4    0.35    2.57
  -7   2   4    2.58    1.29
  -7   2   4    4.53    3.30
  -7   2   5  156.44    9.89
  -7   2   5  160.38   10.29
   7  -2  -5  169.51    8.57
  -7   2   5  144.02    8.04
   7  -2  -6    2.91    3.84
  -7   2   6    2.20    3.90
  -7   2   6   -0.35    1.61
  -7   2   6    2.32    3.78
   7  -2  -7   17.98    4.29
  -7   2   7    6.84    5.62
  -7   2   7   12.71    1.72
  -7   2   8   -1.22    4.39
   7  -2  -8    0.12    3.47
  -7   2   9    6.46    5.61
   7  -2  -9   11.20    4.73
   7  -2 -10    1.96    5.08
  -7   2  10   -3.16    9.11
  -7   3   0   75.41    5.33
  -7   3   0   72.75    4.80
  -7   3   0   87.26    5.22
  -7   3   0   77.30    6.64
  -7   3   1    1.31    2.98
  -7   3   1    4.96    1.50
  -7   3   1    1.12    1.35
  -7   3   1    5.24    3.99
   7  -3  -1    2.46    2.46
  -7   3   2    1.20    3.84
  -7   3   2    2.73    1.25
  -7   3   2    1.24    2.60
  -7   3   2   -1.50    1.61
   7  -3  -2   -3.63    3.39
  -7   3   3 2549.31  100.40
   7  -3  -3 2391.48   86.90
  -7   3   3 2572.57  112.28
  -7   3   3 2731.40  111.86
  -7   3   3 2537.75   95.70
  -7   3   4  178.22    9.59
   7  -3  -4  180.84    9.99
  -7   3   4  188.90   11.21
  -7   3   5  128.33    9.65
  -7   3   5  154.80    8.89
   7  -3  -5  139.41    8.21
   7  -3  -6    5.94    3.73
  -7   3   6    3.78    4.39
   7  -3  -7    6.73    3.83
  -7   3   7    5.98    6.10
  -7   3   8   42.22    6.47
   7  -3  -8   29.51    7.06
  -7   3   9   81.37   10.60
   7  -3  -9   97.89   10.41
  -7   3  10  303.78   26.60
   7  -3 -10  275.19   18.54
  -7   4   0  101.15    5.37
   7  -4   0  116.28    7.08
  -7   4   0  111.31    6.73
  -7   4   0  106.40    7.75
  -7   4   0  101.72    6.68
   7  -4  -1    6.22    4.11
  -7   4   1   -0.92    1.03
  -7   4   1    4.41    4.29
  -7   4   1   -0.12    3.60
  -7   4   1    1.66    1.33
   7  -4  -2   27.67    3.99
  -7   4   2   20.76    2.23
  -7   4   2   29.65    4.20
  -7   4   2   25.90    1.62
  -7   4   2   20.07    4.19
  -7   4   3   42.62    5.62
  -7   4   3   24.64    4.11
   7  -4  -3   26.60    4.10
  -7   4   3   25.64    1.91
  -7   4   3   31.76    2.67
  -7   4   4  365.84   16.04
  -7   4   4  321.35   11.91
   7  -4  -4  320.30   14.95
  -7   4   4  336.67   12.19
  -7   4   5    3.53    4.14
   7  -4  -5   14.59    5.49
  -7   4   6   20.62    5.12
   7  -4  -6   24.09    6.29
   7  -4  -7    7.66    4.18
  -7   4   7    2.56    6.35
  -7   4   8    5.37    5.49
   7  -4  -8   14.25    7.65
  -7   4   9   11.69    6.21
   7  -4  -9   16.56    6.60
  -7   5   0    5.66    2.83
  -7   5   0    3.97    3.97
  -7   5   0   -0.57    1.60
   7  -5   0    3.88    4.47
   7  -5  -1  166.57    9.90
  -7   5   1  160.63   10.63
  -7   5   1  181.05    7.41
  -7   5   1  174.47    9.42
   7  -5  -2  498.43   22.65
  -7   5   2  507.30   23.97
  -7   5   2  518.82   23.89
  -7   5   2  498.07   23.93
  -7   5   3  173.50    8.35
   7  -5  -3  166.60   11.28
  -7   5   3  168.75   10.65
  -7   5   3  156.79   10.51
  -7   5   3  158.66   11.83
  -7   5   4    6.04    3.95
   7  -5  -4    4.33    3.39
  -7   5   4    3.04    3.40
  -7   5   4    3.07    1.84
  -7   5   5  121.67    9.03
   7  -5  -5  112.69    8.06
   7  -5  -6  168.96   11.77
  -7   5   6  170.03   11.49
   7  -5  -7   57.49    7.79
  -7   5   7   54.38    7.46
  -7   5   8   -1.71    5.49
   7  -5  -8    0.12    5.92
   7  -6   0   26.30    4.70
  -7   6   0   26.93    4.73
  -7   6   0   38.92    4.39
  -7   6   0   32.37    2.67
  -7   6   1  519.74   25.32
  -7   6   1  453.46   21.98
  -7   6   1  486.46   23.14
   7  -6  -1  455.55   22.85
  -7   6   2  244.02   12.49
  -7   6   2  247.73   15.54
  -7   6   2  283.77   15.42
   7  -6  -2  251.04   13.64
   7  -6  -3   93.03    7.73
  -7   6   3   80.12    6.76
  -7   6   3   95.95    8.24
  -7   6   3   83.24    6.03
   7  -6  -4    4.67    4.32
  -7   6   4    8.24    2.46
  -7   6   4    5.11    4.51
  -7   6   5    3.67    4.64
   7  -6  -5   11.31    5.71
  -7   6   6    1.35    5.14
   7  -6  -6   -8.61    8.15
  -7   6   7    3.06    6.00
   7  -6  -7   17.91    9.42
   7  -6  -8   24.43   11.52
  -7   6   8   19.42    7.94
  -7   7   0  276.55   14.48
   7  -7   0  265.16   15.86
  -7   7   0  276.73   16.63
  -7   7   0  270.18   17.84
  -7   7   1  417.55   23.73
  -7   7   1  408.04   22.27
   7  -7  -1  386.47   20.31
  -7   7   1  453.40   25.47
  -7   7   2   -3.86    5.92
  -7   7   2   -8.30    3.66
   7  -7  -2   -2.92    4.33
   7  -7  -3   -1.75    4.56
  -7   7   3    1.46    6.20
  -7   7   3    5.06    3.95
  -7   7   3    7.41    7.18
   7  -7  -4    5.25    5.48
  -7   7   4    4.31    3.45
  -7   7   4    1.47    4.76
   7  -7  -5  167.40   13.42
  -7   7   5  174.11   14.59
  -7   7   6   34.34    7.24
   7  -7  -6   26.56    6.76
  -7   8   0   62.30    6.67
  -7   8   0   46.88    5.39
   7  -8   0   63.28    7.13
  -7   8   0   57.99    6.06
  -7   8   1  365.62   22.16
  -7   8   1  375.53   20.02
  -7   8   1  366.19   16.90
   7  -8  -1  341.14   21.05
   7  -8  -2    2.68    5.25
  -7   8   2    7.40    4.73
  -7   8   2   11.50    7.71
  -7   8   2   14.11    5.40
   7  -8  -3   12.24    5.95
  -7   8   3   10.87    5.31
  -7   8   3    3.17    6.84
  -7   8   4   17.78    8.34
   7  -8  -4   16.32    6.76
  -7   8   5  257.69   18.09
   7  -8  -5  252.98   18.10
  -7   9   0   24.75    7.49
   7  -9   0   23.96    6.86
  -7   9   0   31.39    6.71
   7  -9  -1   21.51    5.70
  -7   9   1   22.25    6.53
  -7   9   1   19.41    6.96
  -7   9   2    9.63    9.02
  -7   9   2   -1.85    4.56
   7  -9  -2    4.89    6.40
  -7   9   3   -6.01    6.01
   7  -9  -3    1.40    6.29
  -7   9   4   42.87    9.20
  -7  10   0   11.56    7.30
  -7  10   0   17.12    7.48
   7 -10   0    4.40    7.53
  -7  10   1  102.53   12.41
   7 -10  -1   78.34   11.71
  -6  -8   3   78.22   11.60
  -6  -8   4    3.88    7.27
   6   8  -4    5.55    6.90
  -6  -8   5    2.92    6.93
   6   8  -5   13.89    6.82
  -6  -8   6   46.28    8.78
   6   8  -7   12.12    7.12
  -6  -8   7   -1.83    9.87
   6   8  -8   19.65    7.63
  -6  -8   8   23.98    8.53
   6   7  -1   -8.06    6.86
  -6  -7   1   -9.22    8.98
  -6  -7   2   10.82    5.65
   6   7  -2   12.84    6.30
   6   7  -3  116.14   12.45
  -6  -7   3  102.94    9.80
   6   7  -4  127.13   10.70
  -6  -7   4  116.69    9.84
   6   7  -5   19.77    8.03
  -6  -7   5   23.77    6.67
   6   7  -6    3.35    5.09
  -6  -7   6    2.43    5.95
  -6  -7   7    5.45    5.33
   6   7  -7    6.35    5.11
  -6  -7   8   13.29    8.46
   6   7  -8   22.95    6.86
  -6  -7   9    5.54    5.90
   6   7  -9   -1.37    7.11
  -6  -7  10   21.31    8.02
  -6  -6   1   51.80    6.94
   6   6  -1   44.51    5.88
   6   6  -2   13.15    5.43
  -6  -6   2   15.61    5.88
  -6  -6   3   18.78    5.90
  -6  -6   3   11.09    6.15
   6   6  -3   31.21    7.65
  -6  -6   4   60.07    7.37
  -6  -6   4   48.60    8.26
   6   6  -4   51.50    5.46
   6   6  -4   43.89    5.75
   6   6  -5  142.43   10.22
  -6  -6   5  151.89    9.72
   6   6  -5  131.27   11.54
  -6  -6   6    0.48    3.22
  -6  -6   6    5.54    4.70
   6   6  -6   -7.05    3.83
   6   6  -6    4.46    5.57
  -6  -6   7   44.42    6.86
  -6  -6   7   29.93    5.61
   6   6  -7   38.69    6.95
  -6  -6   8  130.46   10.12
   6   6  -8  122.47    8.83
  -6  -6   8  100.72    9.42
  -6  -6   9   68.70    8.09
   6   6  -9   79.01    7.96
  -6  -6   9   54.16    9.64
  -6  -5   1   50.76    8.07
   6   5  -1   52.84    6.58
  -6  -5   1   55.98    7.52
  -6  -5   1   47.96    4.99
  -6  -5   1   41.87    3.67
  -6  -5   2   26.66    6.82
   6   5  -2   37.11    7.09
  -6  -5   2   38.30    5.27
  -6  -5   2   27.87    1.85
  -6  -5   2   30.20    2.10
   6   5  -2   35.88    4.17
  -6  -5   3  153.09    8.59
   6   5  -3  145.68    9.07
   6   5  -3  170.88    9.39
  -6  -5   3  156.56   10.46
  -6  -5   3  150.27   10.05
   6   5  -4  171.47   10.59
   6   5  -4  161.20   10.01
  -6  -5   4  164.26    9.66
  -6  -5   4  166.79   10.82
  -6  -5   4  169.74   10.12
  -6  -5   5    2.04    4.44
  -6  -5   5    0.36    5.14
   6   5  -5   -1.47    2.81
  -6  -5   5    4.55    5.26
   6   5  -5   -6.53    5.30
  -6  -5   6   -0.48    3.60
  -6  -5   6    1.54    4.98
   6   5  -6   -0.12    2.95
   6   5  -6    0.86    4.93
  -6  -5   6    1.55    4.17
  -6  -5   7   20.06    6.02
  -6  -5   7   23.00    4.75
   6   5  -7   16.77    3.33
  -6  -5   7   11.51    4.20
  -6  -5   8   84.41    8.96
   6   5  -8  128.63    8.29
  -6  -5   8  115.63    9.82
   6   5  -9  388.36   17.98
  -6  -5   9  372.13   20.24
  -6  -5  10  231.51   16.24
  -6  -5  11   19.04    7.38
  -6  -4   1  140.00    8.59
  -6  -4   1  143.47    9.09
  -6  -4   1  141.82    8.25
  -6  -4   1  132.97    8.03
   6   4  -1  132.87    8.96
  -6  -4   2  786.18   34.09
  -6  -4   2  814.67   31.96
  -6  -4   2  747.74   35.53
   6   4  -2  815.29   37.69
   6   4  -2  800.69   31.58
  -6  -4   2  802.24   39.61
   6   4  -3  158.98    8.60
  -6  -4   3  142.86   10.07
  -6  -4   3  167.23   10.52
   6   4  -3  147.88    9.62
  -6  -4   3  145.37    8.61
  -6  -4   4   -1.08    2.77
   6   4  -4   -4.59    3.86
  -6  -4   4    0.36    3.45
   6   4  -4   -0.37    2.70
  -6  -4   4   -4.35    2.42
   6   4  -5   -0.37    3.07
   6   4  -5    1.33    2.43
  -6  -4   5   -1.80    5.03
  -6  -4   5    6.16    3.79
  -6  -4   5    2.54    3.02
  -6  -4   6  342.75   15.26
   6   4  -6  336.89   15.64
   6   4  -6  332.72   17.44
  -6  -4   6  338.96   18.56
   6   4  -7  120.61    9.20
  -6  -4   7  136.33    8.75
   6   4  -7  123.26    6.62
  -6  -4   7  118.11    7.40
  -6  -4   7  133.55    7.37
  -6  -4   8   49.15    5.78
  -6  -4   8   56.81    7.89
  -6  -4   8   46.80    5.21
   6   4  -8   51.92    3.56
  -6  -4   9    9.41    4.82
  -6  -4   9   12.38    7.09
   6   4  -9    5.78    1.97
  -6  -4  10   11.51    7.68
  -6  -4  11   -4.66    7.06
  -6  -3   1  114.46    8.23
  -6  -3   1  120.98    6.65
   6   3  -1  130.46    7.77
  -6  -3   1  113.01    6.33
  -6  -3   1  125.26    6.31
  -6  -3   2  264.37   12.39
   6   3  -2  279.25   16.80
  -6  -3   2  257.24   12.25
  -6  -3   2  263.65   12.14
  -6  -3   2  253.65   12.17
   6   3  -2  260.39   14.35
   6   3  -3    3.79    2.69
  -6  -3   3   -3.64    2.19
   6   3  -3   -1.44    2.63
  -6  -3   3   -2.01    4.73
  -6  -3   3    0.24    3.16
   6   3  -4  456.52   24.47
  -6  -3   4  438.95   17.91
   6   3  -4  477.81   20.33
  -6  -3   4  451.36   19.04
  -6  -3   4  460.90   23.20
  -6  -3   5  513.22   21.07
   6   3  -5  542.38   25.94
  -6  -3   5  535.74   22.20
   6   3  -5  572.18   25.34
  -6  -3   5  564.89   26.31
  -6  -3   6   11.37    4.03
  -6  -3   6   13.37    2.39
   6   3  -6    7.49    2.78
  -6  -3   6    6.44    3.52
   6   3  -6   17.22    5.74
  -6  -3   7  153.63    8.87
  -6  -3   7  147.65   10.15
   6   3  -7  147.67    7.28
  -6  -3   7  132.29    7.06
   6   3  -7  135.81    8.44
  -6  -3   8   86.62    7.03
  -6  -3   8   91.02    7.88
  -6  -3   8   88.82    6.93
   6   3  -8  101.92    5.59
   6   3  -9   -2.43    1.27
  -6  -3   9    6.32    4.65
  -6  -3   9    0.70    4.46
  -6  -3   9    0.24    3.99
   6   3  -9   -0.73    1.21
  -6  -3  10   28.15    8.56
  -6  -3  10   50.26    8.68
  -6  -3  11    7.57    6.60
  -6  -3  12   70.92   10.29
  -6  -2   1    1.59    1.71
   6   2  -1   -0.72    3.47
  -6  -2   1    0.00    1.54
  -6  -2   1    2.33    2.58
  -6  -2   1   -0.36    1.82
  -6  -2   1    1.41    2.59
  -6  -2   2  586.12   21.43
  -6  -2   2  597.14   24.90
  -6  -2   2  545.26   28.46
  -6  -2   2  586.39   22.74
   6   2  -2  652.08   27.03
  -6  -2   2  610.63   21.89
   6   2  -2  576.45   27.21
   6   2  -3   13.13    3.04
  -6  -2   3    8.88    2.31
  -6  -2   3    2.32    2.93
   6   2  -3   10.04    2.15
  -6  -2   3    8.70    1.47
  -6  -2   3    6.73    1.47
  -6  -2   4  334.67   13.45
   6   2  -4  337.06   16.45
  -6  -2   4  327.21   13.98
   6   2  -4  312.54   15.70
  -6  -2   4  308.73   13.31
  -6  -2   5 4589.24  195.84
  -6  -2   5 4200.35  159.54
  -6  -2   5 4137.62  178.34
   6   2  -5 4649.06  207.38
   6   2  -5 4380.16  192.14
  -6  -2   6   86.76    5.60
  -6  -2   6   75.62    7.32
   6   2  -6   95.54    7.55
   6   2  -6   93.81    4.80
  -6  -2   6  110.42    7.10
   6   2  -6   82.90    4.41
   6   2  -7   71.36    7.31
   6   2  -7   83.57    4.54
  -6  -2   7   82.97    5.58
  -6  -2   7   79.34    6.46
  -6  -2   7   87.34    6.81
   6   2  -7   85.69    4.31
  -6  -2   8   12.29    5.72
   6   2  -8   12.42    2.21
  -6  -2   8    9.69    4.67
  -6  -2   8   12.22    5.32
  -6  -2   9    0.82    3.62
  -6  -2   9    4.73    4.61
   6   2  -9    1.74    2.43
  -6  -2   9    1.33    5.31
  -6  -2  10   26.25    7.14
   6   2 -10   27.27    4.16
  -6  -2  10   21.02    6.66
   6   2 -11    1.04    3.12
  -6  -2  11    5.54    5.90
  -6  -2  11    4.66    8.16
  -6  -2  12  152.01   14.15
   6   1  -1  132.64    7.33
  -6  -1   1  122.80    6.73
  -6  -1   1  116.84    6.59
  -6  -1   1  123.32    5.47
  -6  -1   1  129.01    5.97
  -6  -1   1  129.66    7.26
   6   1  -2   73.66    5.42
  -6  -1   2   63.61    3.77
  -6  -1   2   52.69    4.74
   6   1  -2   61.72    4.55
  -6  -1   2   56.34    3.81
   6   1  -3  112.93    6.22
   6   1  -3  107.56    6.90
  -6  -1   3  103.43    5.27
  -6  -1   3  111.67    7.31
  -6  -1   3  102.60    5.05
  -6  -1   3   97.16    5.39
  -6  -1   4   23.98    2.45
   6   1  -4   25.34    2.38
  -6  -1   4   26.58    2.30
   6   1  -4   25.82    4.24
  -6  -1   4   28.68    3.42
   6   1  -5  163.70    9.35
   6   1  -5  167.62    6.79
  -6  -1   5  160.72    7.97
   6   1  -5  168.70   10.68
  -6  -1   5  158.38    8.32
  -6  -1   5  187.95    9.31
   6   1  -6  965.74   44.84
   6   1  -6  907.77   38.10
  -6  -1   6  917.02   37.68
  -6  -1   6 1032.54   51.67
  -6  -1   6  904.53   33.35
  -6  -1   7   67.81    6.36
  -6  -1   7   60.73    5.50
   6   1  -7   64.95    3.87
  -6  -1   7   75.51    5.48
   6   1  -7   74.09    6.92
  -6  -1   8   43.79    5.25
  -6  -1   8   49.06    5.00
   6   1  -8   56.72    4.77
  -6  -1   8   42.89    5.48
  -6  -1   9    1.58    4.62
  -6  -1   9    1.74    4.77
  -6  -1   9   -0.12    6.32
   6   1  -9   13.32    3.59
  -6  -1  10   22.43    5.94
  -6  -1  10    7.89    5.57
   6   1 -10   16.88    4.39
   6   1 -11   63.26    7.06
  -6  -1  11   50.69    8.69
  -6  -1  12  151.36   14.17
   6   1 -12  135.34   11.14
  -6   0   1  405.51   16.09
  -6   0   1  424.45   16.82
  -6   0   1  421.28   15.64
  -6   0   2  117.11    7.65
  -6   0   2  127.62    6.02
  -6   0   2  115.49    5.39
  -6   0   3   51.63    3.19
   6   0  -3   57.08    3.28
  -6   0   3   60.16    5.12
  -6   0   3   58.36    3.45
   6   0  -3   59.70    4.94
  -6   0   4  450.39   16.45
  -6   0   4  480.83   17.55
   6   0  -4  461.76   22.48
  -6   0   4  453.99   18.11
  -6   0   4  453.28   20.42
   6   0  -4  430.40   15.81
  -6   0   4  451.37   17.66
  -6   0   5  661.28   23.67
  -6   0   5  660.29   27.43
   6   0  -5  651.27   24.38
  -6   0   5  742.82   27.00
   6   0  -5  721.51   35.70
  -6   0   6   36.72    4.04
   6   0  -6   43.31    5.69
  -6   0   6   37.69    4.41
   6   0  -6   32.09    3.75
  -6   0   6   34.77    3.48
   6   0  -7   29.87    3.27
  -6   0   7   32.39    3.47
   6   0  -7   19.98    4.36
  -6   0   7   32.54    4.53
  -6   0   7   26.42    4.28
  -6   0   8   39.08    7.45
  -6   0   8   53.19    4.63
   6   0  -8   52.63    4.42
  -6   0   8   61.07    7.57
  -6   0   9  124.50    9.75
   6   0  -9  121.87    7.78
  -6   0   9  106.33    7.17
   6   0 -10    4.28    3.59
  -6   0  10   -2.64    2.76
  -6   0  10    9.22    7.40
  -6   0  11    5.07    8.33
   6   0 -11    6.37    4.63
   6   0 -12  222.46   17.44
  -6   0  12  245.88   19.22
  -6   1   0  134.75    7.19
  -6   1   0  127.71    6.84
  -6   1   0  131.82    6.29
  -6   1   1  738.61   28.85
  -6   1   1  735.58   26.32
  -6   1   1  702.47   25.47
  -6   1   2   35.50    3.64
  -6   1   2   41.96    3.86
   6  -1  -2   35.14    2.82
  -6   1   2   38.15    2.54
   6  -1  -3    2.58    1.99
   6  -1  -3   -0.84    2.75
  -6   1   3    2.31    3.41
  -6   1   3    9.20    2.21
  -6   1   3    1.72    1.10
   6  -1  -4 2397.02  105.00
  -6   1   4 2267.63   88.42
  -6   1   4 2286.50  100.92
  -6   1   4 2306.08   84.25
   6  -1  -4 2158.83   76.35
  -6   1   4 2543.11   87.31
  -6   1   5  800.28   32.89
  -6   1   5  850.56   45.32
  -6   1   5  792.61   31.11
   6  -1  -5  808.41   37.23
   6  -1  -5  780.39   30.05
  -6   1   6    0.35    1.84
  -6   1   6    0.49    2.94
   6  -1  -6    1.41    2.11
  -6   1   6   -2.20    3.06
   6  -1  -6    0.84    3.98
  -6   1   7    6.72    3.91
   6  -1  -7  -10.49    5.91
   6  -1  -7    2.57    2.57
  -6   1   7    6.48    4.89
  -6   1   7    2.87    1.49
  -6   1   8  102.26    7.58
  -6   1   8   93.06    8.55
  -6   1   8  106.22    6.55
   6  -1  -8  113.39    6.64
  -6   1   9    9.57    2.16
  -6   1   9   16.08    4.63
   6  -1  -9    7.77    5.33
   6  -1 -10   -0.70    5.45
  -6   1  10   -1.70    7.28
   6  -1 -11  354.59   21.29
  -6   1  11  361.78   23.92
  -6   2   0   -0.12    3.45
  -6   2   0    0.45    1.34
  -6   2   0   -1.40    2.45
  -6   2   0    8.48    2.49
  -6   2   1   -0.93    1.98
  -6   2   1    1.20    2.88
   6  -2  -1    3.77    2.12
  -6   2   1    3.00    2.38
  -6   2   1    1.36    1.25
   6  -2  -2  338.29   13.18
  -6   2   2  335.44   12.83
  -6   2   2  338.77   15.06
  -6   2   2  314.52   14.04
  -6   2   3  156.88    7.85
  -6   2   3  163.59    6.40
   6  -2  -3  142.03    6.76
  -6   2   3  158.31    6.41
  -6   2   3  146.66    8.15
  -6   2   4  481.03   20.60
  -6   2   4  445.84   18.68
  -6   2   4  441.43   20.60
  -6   2   4  446.69   17.79
   6  -2  -4  422.09   16.55
  -6   2   5    3.78    1.15
   6  -2  -5    8.35    2.59
   6  -2  -5    0.84    3.23
  -6   2   5    0.37    4.40
  -6   2   5    0.73    3.05
   6  -2  -6    7.50    3.75
  -6   2   6    5.86    3.91
  -6   2   6   10.37    1.48
   6  -2  -6   10.53    4.31
  -6   2   6    8.93    3.79
  -6   2   7  349.75   17.89
  -6   2   7  333.94   15.92
   6  -2  -7  341.51   16.74
   6  -2  -7  353.49   19.55
  -6   2   7  328.60   18.69
  -6   2   8    5.25    5.62
   6  -2  -8   -0.35    4.77
  -6   2   8    2.61    1.59
  -6   2   9   45.93    6.21
   6  -2  -9   58.85    7.90
  -6   2  10   42.95    8.98
   6  -2 -10   25.78    6.39
   6  -2 -11   18.62    8.84
  -6   2  11   17.62    8.08
  -6   3   0  138.75    8.38
  -6   3   0  162.10    8.76
   6  -3   0  136.30    6.19
  -6   3   0  129.36    6.41
  -6   3   0  150.73    7.58
   6  -3  -1   69.23    4.97
  -6   3   1   65.18    3.76
  -6   3   1   71.41    5.23
  -6   3   1   74.73    4.67
  -6   3   1   77.04    4.01
   6  -3  -2  350.16   13.70
  -6   3   2  349.35   15.81
  -6   3   2  363.30   15.60
  -6   3   2  322.68   12.66
  -6   3   2  381.74   15.24
  -6   3   3  666.03   26.25
  -6   3   3  682.68   28.42
  -6   3   3  717.08   26.98
   6  -3  -3  676.61   25.19
  -6   3   3  663.10   25.21
  -6   3   3  684.08   26.28
  -6   3   3  652.73   27.56
   6  -3  -4  169.86    9.13
  -6   3   4  180.61   10.67
  -6   3   4  184.30    9.15
  -6   3   5   91.03    6.97
   6  -3  -5   95.72    6.48
  -6   3   5  104.86    6.97
  -6   3   6  270.16   16.61
   6  -3  -6  294.54   13.40
  -6   3   6  298.29   13.47
  -6   3   7 1374.65   68.81
   6  -3  -7 1387.33   57.41
   6  -3  -8   14.66    4.54
  -6   3   8   12.58    6.11
  -6   3   9   26.06    5.60
   6  -3  -9   22.21    5.58
  -6   3  10   34.06    6.79
   6  -3 -10   48.21    9.08
   6  -4   0  152.64    7.50
  -6   4   0  134.44    8.35
  -6   4   0  129.28    7.55
  -6   4   0  147.94    7.21
   6  -4  -1  608.95   23.51
  -6   4   1  624.27   24.98
  -6   4   1  617.20   27.82
  -6   4   1  624.59   34.42
   6  -4  -2   28.77    4.15
  -6   4   2   31.14    5.76
  -6   4   2   28.55    3.73
  -6   4   3  160.61    6.73
  -6   4   3  155.18    8.14
   6  -4  -3  142.41    7.96
  -6   4   3  147.45    8.42
  -6   4   4   24.52    4.90
  -6   4   4   27.95    1.96
   6  -4  -4   26.54    4.01
  -6   4   4   35.73    4.39
   6  -4  -5   45.13    6.00
  -6   4   5   35.57    5.87
  -6   4   5   33.63    4.28
  -6   4   5   26.85    4.27
  -6   4   6  970.19   44.87
   6  -4  -6  958.16   43.13
   6  -4  -7  161.55   10.29
  -6   4   7  181.95   12.37
  -6   4   8   46.16    5.99
   6  -4  -8   54.91    7.58
   6  -4  -9   55.74    9.68
  -6   4   9   33.96    6.69
  -6   4  10   -5.57    5.69
   6  -4 -10   -4.56    7.01
  -6   5   0  275.25   14.88
  -6   5   0  277.20   13.47
  -6   5   0  302.91   13.90
   6  -5   0  268.06   12.51
  -6   5   1   52.39    5.01
  -6   5   1   58.67    4.61
  -6   5   1   46.31    6.39
   6  -5  -1   55.66    5.10
  -6   5   2  658.17   26.45
  -6   5   2  628.54   28.97
  -6   5   2  679.79   37.88
  -6   5   2  637.62   26.09
   6  -5  -2  594.92   24.42
  -6   5   3   91.95    5.78
  -6   5   3  104.45    7.54
  -6   5   3  106.52    7.64
  -6   5   3   93.07    8.03
   6  -5  -3   95.14    6.16
   6  -5  -4   15.68    6.01
  -6   5   4    8.86    1.97
  -6   5   4   18.56    3.30
  -6   5   4   11.18    3.69
   6  -5  -5   51.22    6.93
  -6   5   5   59.64    6.25
  -6   5   5   43.86    6.24
  -6   5   5   43.87    2.89
  -6   5   6   82.61    8.22
  -6   5   6   76.23    3.79
   6  -5  -6   86.45    7.97
  -6   5   7   12.73    7.10
   6  -5  -7   21.16    5.61
   6  -5  -8   29.10    6.90
  -6   5   8   25.65    6.35
   6  -5  -9   15.68    7.14
  -6   5   9   -1.70    5.96
  -6   6   0   37.83    7.00
   6  -6   0   22.48    4.14
  -6   6   0   34.68    2.25
  -6   6   0   35.58    3.21
  -6   6   0   32.52    4.49
  -6   6   1  115.42    6.81
   6  -6  -1  112.62    7.00
  -6   6   1  133.48    7.90
  -6   6   1  107.69    8.68
  -6   6   1  118.10    7.60
   6  -6  -2  283.03   14.36
  -6   6   2  268.85   15.22
  -6   6   2  315.33   21.91
  -6   6   2  298.52   15.12
  -6   6   2  297.21   14.74
  -6   6   3   93.62    5.68
   6  -6  -3   95.73    7.09
  -6   6   3   88.60    8.30
  -6   6   3   90.22    7.07
  -6   6   4   25.63    3.45
   6  -6  -4   25.56    5.54
  -6   6   4   24.60    4.65
  -6   6   4   20.97    4.61
   6  -6  -5  152.52   11.18
  -6   6   5  154.93    7.07
  -6   6   5  157.58   10.69
  -6   6   6  289.23   15.25
   6  -6  -6  288.06   17.39
  -6   6   7   -5.76    7.35
   6  -6  -7    2.23    7.85
   6  -6  -8   -6.22    6.92
  -6   6   8    4.64    5.86
  -6   7   0  158.14    9.76
   6  -7   0  155.40    9.59
  -6   7   0  176.34   10.39
  -6   7   0  163.77   10.46
  -6   7   1   -6.85    4.68
  -6   7   1    1.03    2.40
   6  -7  -1    9.92    5.19
  -6   7   1    1.45    2.65
  -6   7   2  121.32    8.21
  -6   7   2  142.25   10.80
   6  -7  -2  125.69    9.34
  -6   7   2  155.51   11.14
  -6   7   3  124.71    8.16
  -6   7   3  133.38   11.73
   6  -7  -3  117.43    8.26
  -6   7   3  130.49   10.03
   6  -7  -4    6.95    5.18
  -6   7   4    9.50    3.82
  -6   7   4    9.58    4.79
  -6   7   5   70.87    8.99
  -6   7   5   59.34    5.99
   6  -7  -5   78.08   10.47
  -6   7   6   -6.39    7.26
   6  -7  -6   -0.59    5.88
   6  -7  -7   -0.12   10.11
  -6   7   7    5.15    6.13
  -6   8   0   -3.22    3.82
  -6   8   0    4.77    3.41
  -6   8   0    0.96    3.36
   6  -8   0    1.06    4.47
   6  -8  -1   -9.07    5.77
  -6   8   1    2.17    4.33
  -6   8   1    3.65    3.28
  -6   8   1   -2.41    4.23
   6  -8  -2    0.71    4.48
  -6   8   2   23.54    6.17
  -6   8   2   11.58    4.63
  -6   8   2   11.32    5.41
   6  -8  -3   18.96    5.65
  -6   8   3   10.55    4.91
  -6   8   3   10.14    4.95
  -6   8   4  103.38   10.14
  -6   8   4  119.75   10.85
   6  -8  -4  109.37   11.78
   6  -8  -5   21.07    8.01
  -6   8   5   32.56    7.03
   6  -8  -6   11.31    8.48
  -6   8   6   -3.82    6.40
   6  -9   0    6.81    5.75
  -6   9   0    6.37    4.93
  -6   9   0   -4.77    4.89
  -6   9   0   -1.45    4.00
  -6   9   1   37.59    5.76
  -6   9   1   55.50    6.68
   6  -9  -1   27.13    8.46
  -6   9   2   23.76    6.61
  -6   9   2   29.75    6.05
   6  -9  -2   23.75    8.58
  -6   9   3   11.15    7.06
  -6   9   3    4.31    5.42
   6  -9  -3    8.47    6.94
  -6   9   4   15.32    6.80
   6  -9  -4   10.36    9.89
   6 -10   0   20.81    8.42
  -6  10   0   25.87    5.86
  -6  10   0   24.21    6.42
  -6  10   1    9.04    5.50
  -6  10   1    1.72    8.12
   6 -10  -1    0.23    6.33
  -6  10   2   17.69    9.77
   6 -10  -2  -12.09    7.16
  -6  10   2   -1.35    6.40
  -5  -9   4  270.88   20.52
  -5  -9   5   49.81   10.92
   5   9  -6   44.80   11.70
  -5  -9   6   18.48    7.05
   5   9  -7   -6.92    7.55
  -5  -9   7   -3.29    7.67
  -5  -8   1   11.73    6.82
   5   8  -2    4.92    9.60
  -5  -8   2    8.88    5.76
  -5  -8   3   39.53    7.84
   5   8  -3   31.62    9.92
   5   8  -4   76.76    9.37
  -5  -8   4   73.45   10.54
   5   8  -5   17.55    6.14
  -5  -8   5   22.34    8.14
  -5  -8   6   22.51    6.45
   5   8  -6   31.42    8.55
   5   8  -7   31.79    6.16
  -5  -8   7   35.19    6.83
   5   8  -8   -1.00    5.14
  -5  -8   8    8.52    5.84
  -5  -8   9  139.85   11.02
   5   8  -9  144.81   12.00
  -5  -8  10   60.61   11.63
  -5  -7   1   23.93    8.49
   5   7  -1   32.66    6.70
   5   7  -2   34.01    6.14
  -5  -7   2   37.71    6.25
   5   7  -3    6.31    5.07
  -5  -7   3    9.04    4.82
  -5  -7   4   64.61    8.36
   5   7  -4   54.04    6.73
   5   7  -4   49.89    5.60
   5   7  -5   26.89    7.38
   5   7  -5   33.90    5.22
  -5  -7   5   30.19    7.88
   5   7  -6    3.22    6.82
  -5  -7   6   15.41    6.79
   5   7  -6    8.27    4.14
  -5  -7   7  489.15   22.85
   5   7  -7  474.05   23.49
  -5  -7   8  158.83   12.31
   5   7  -8  145.69   10.25
  -5  -7   9   -3.97    4.94
   5   7  -9   -0.37    6.09
  -5  -7  10   81.00    9.27
   5   7 -10   81.17    9.40
  -5  -7  11   31.83    7.52
  -5  -6   1  144.12    8.85
  -5  -6   1  173.73   11.86
  -5  -6   1  142.60   10.36
   5   6  -1  136.85    9.36
  -5  -6   2   -1.12    1.49
   5   6  -2    3.59    2.11
   5   6  -2    3.91    3.79
  -5  -6   2   -0.24    5.76
  -5  -6   2   -2.30    4.23
   5   6  -3    6.20    2.48
  -5  -6   3   -0.36    5.52
  -5  -6   3   15.41    4.58
   5   6  -3    9.61    4.31
  -5  -6   4   27.88    5.98
  -5  -6   4   38.73    6.52
   5   6  -4   30.94    5.32
   5   6  -4   27.54    4.59
  -5  -6   4   25.52    4.77
  -5  -6   5  235.20   13.73
  -5  -6   5  223.55   14.26
   5   6  -5  237.42   12.24
   5   6  -5  240.59   13.00
   5   6  -6   -5.93    5.56
  -5  -6   6   -1.81    3.86
   5   6  -6   -2.50    3.12
  -5  -6   6   -2.00    4.48
   5   6  -7  117.95   11.24
  -5  -6   7  120.01   10.34
  -5  -6   7  123.87    9.32
   5   6  -7  134.60    8.87
  -5  -6   8  233.46   12.06
   5   6  -8  231.26   12.71
  -5  -6   9  243.06   12.64
  -5  -6  10   73.68    7.74
  -5  -5   1  510.08   23.72
  -5  -5   1  568.91   26.09
  -5  -5   1  570.96   25.91
   5   5  -1  520.46   26.66
   5   5  -1  555.92   27.25
  -5  -5   2    4.49    3.76
  -5  -5   2    2.21    1.11
  -5  -5   2    7.90    4.67
   5   5  -2   -6.21    3.04
   5   5  -2    4.57    1.98
   5   5  -3  344.27   17.44
  -5  -5   3  387.35   17.07
  -5  -5   3  358.70   18.95
  -5  -5   3  373.27   18.69
   5   5  -3  393.17   17.68
  -5  -5   4    0.00    3.48
  -5  -5   4   -0.12    2.16
  -5  -5   4    3.59    3.11
   5   5  -4   -0.62    2.84
   5   5  -4   -0.12    2.46
   5   5  -5   99.59    6.58
  -5  -5   5   97.97    7.57
  -5  -5   5  118.55    7.94
  -5  -5   5  103.17    7.85
   5   5  -5   97.41    6.53
  -5  -5   6  151.70    8.80
  -5  -5   6  159.32    9.69
   5   5  -6  135.48    9.11
   5   5  -6  149.55    7.85
  -5  -5   6  126.20    7.57
  -5  -5   7   60.67    7.87
  -5  -5   7   64.98    6.23
   5   5  -7   59.74    6.52
   5   5  -7   62.59    4.85
  -5  -5   8   18.90    2.98
  -5  -5   8   25.92    6.21
  -5  -5   8   17.92    5.04
   5   5  -8   17.44    3.96
  -5  -5   9   10.80    3.68
   5   5  -9    8.11    3.93
  -5  -5   9   10.43    6.21
  -5  -5   9    9.42    5.01
   5   5 -10   -5.98    3.42
  -5  -5  10   -0.95    4.40
  -5  -5  11   30.73    6.65
  -5  -4   1  282.81   12.99
  -5  -4   1  259.80   13.26
   5   4  -1  294.02   12.82
   5   4  -1  265.55   13.27
  -5  -4   1  291.92   14.69
  -5  -4   2  230.63   10.81
   5   4  -2  231.27   13.41
  -5  -4   2  219.86   10.25
  -5  -4   2  241.57   10.79
   5   4  -2  224.91   11.51
  -5  -4   2  223.59   10.11
  -5  -4   2  216.35   12.08
  -5  -4   3    9.79    2.66
  -5  -4   3    3.63    2.66
   5   4  -3    8.72    2.70
   5   4  -3   11.32    3.77
  -5  -4   3    5.13    3.10
   5   4  -4   -3.31    3.43
   5   4  -4    1.72    3.55
  -5  -4   4   -2.74    2.98
  -5  -4   4    8.03    3.23
  -5  -4   4   -0.73    2.06
   5   4  -5  808.40   35.98
  -5  -4   5  773.51   32.58
  -5  -4   5  868.71   38.57
   5   4  -5  802.34   30.80
  -5  -4   6 2261.01   93.39
   5   4  -6 2512.22   88.65
   5   4  -6 2298.18   92.59
  -5  -4   6 2434.28   97.74
  -5  -4   6 2654.04  105.21
  -5  -4   7 1126.86   59.02
   5   4  -7 1040.56   43.60
  -5  -4   7  996.72   54.98
   5   4  -7 1015.34   44.17
  -5  -4   7 1007.45   43.81
  -5  -4   8   -2.16    3.49
  -5  -4   8    0.95    1.90
   5   4  -8    7.23    5.02
  -5  -4   8    5.73    4.09
   5   4  -8   -1.72    2.09
  -5  -4   9   14.03    6.11
   5   4  -9   10.94    1.50
   5   4  -9   12.80    1.40
  -5  -4   9   -0.94    5.85
  -5  -4   9   10.09    3.92
   5   4  -9    9.30    2.94
  -5  -4  10   64.67    7.41
   5   4 -10   67.06    4.54
  -5  -4  10   60.99    6.92
  -5  -4  10   47.74    7.96
   5   4 -10   62.74    4.87
  -5  -4  11    7.98    6.08
  -5  -4  12   53.07    8.55
  -5  -3   1   75.20    4.27
  -5  -3   1   85.70    5.94
  -5  -3   1   72.47    4.06
  -5  -3   1   80.22    6.27
   5   3  -1   88.89    5.11
   5   3  -1   77.89    5.53
  -5  -3   2    3.41    2.19
  -5  -3   2   -0.24    2.61
  -5  -3   2    2.72    1.24
   5   3  -2   -4.09    3.61
  -5  -3   2    3.91    3.30
   5   3  -2    1.47    1.96
  -5  -3   3   14.36    3.28
  -5  -3   3   16.11    3.08
  -5  -3   3   22.81    3.40
   5   3  -3   13.94    2.69
   5   3  -3   18.38    2.78
   5   3  -4   49.22    5.01
   5   3  -4   41.10    3.53
  -5  -3   4   37.33    3.53
  -5  -3   4   38.63    3.36
  -5  -3   4   41.32    2.04
  -5  -3   5   12.96    4.04
  -5  -3   5   18.11    3.16
  -5  -3   5   20.79    1.91
   5   3  -5   20.67    2.94
   5   3  -5   22.58    3.42
  -5  -3   6  641.57   34.24
   5   3  -6  593.53   27.52
  -5  -3   6  616.25   24.03
  -5  -3   6  608.02   22.63
   5   3  -6  604.95   22.45
  -5  -3   7   91.65    5.51
  -5  -3   7   85.04    6.30
   5   3  -7   84.19    4.34
  -5  -3   7   91.35    6.68
   5   3  -7   86.05    5.06
   5   3  -7   93.70    8.19
  -5  -3   8   -0.85    3.38
   5   3  -8   -3.91    4.16
  -5  -3   8    4.90    3.15
   5   3  -8    3.97    1.28
  -5  -3   8   12.44    3.95
   5   3  -8    5.41    2.09
  -5  -3   9   15.90    5.26
   5   3  -9   24.81    2.69
  -5  -3   9   20.17    4.32
   5   3  -9   27.46    2.68
  -5  -3   9   12.77    4.22
   5   3 -10  106.28    7.34
   5   3 -10  102.66    5.84
  -5  -3  10   83.30   10.40
  -5  -3  10  122.48   10.21
  -5  -3  10   80.94    8.29
   5   3 -10   99.54    5.66
   5   3 -11   36.91    5.13
  -5  -3  11   29.42    6.46
  -5  -3  11   25.75    6.88
  -5  -3  12  -10.60    8.93
  -5  -2   1   26.74    2.18
  -5  -2   1   26.51    2.31
  -5  -2   1   26.78    3.54
  -5  -2   1   22.37    2.95
   5   2  -1   30.46    2.78
   5   2  -1   28.32    3.00
  -5  -2   1   27.53    1.80
  -5  -2   2   32.90    2.80
   5   2  -2   37.64    3.29
   5   2  -2   33.98    3.12
  -5  -2   2   27.36    2.95
  -5  -2   2   35.60    2.00
  -5  -2   2   26.19    3.42
  -5  -2   2   32.49    1.72
  -5  -2   2   32.69    2.03
  -5  -2   3   22.45    2.68
   5   2  -3   15.85    3.54
  -5  -2   3   20.46    1.34
  -5  -2   3   21.93    1.72
   5   2  -3   19.36    1.92
  -5  -2   3   23.61    2.44
   5   2  -4   47.17    3.02
  -5  -2   4   47.95    2.82
  -5  -2   4   45.85    3.00
   5   2  -4   47.74    4.63
  -5  -2   4   46.99    4.40
  -5  -2   5  468.57   18.45
   5   2  -5  444.07   21.69
   5   2  -5  441.90   18.44
   5   2  -5  501.29   20.62
  -5  -2   5  454.81   18.83
  -5  -2   5  514.72   20.26
  -5  -2   6  564.69   28.67
   5   2  -6  519.56   19.92
  -5  -2   6  499.23   23.85
  -5  -2   6  536.40   20.65
   5   2  -6  549.62   23.79
   5   2  -6  528.73   21.21
   5   2  -7   70.83    5.85
   5   2  -7   74.82    4.12
  -5  -2   7   78.56    5.94
   5   2  -7   75.67    3.79
  -5  -2   7   73.87    5.48
  -5  -2   7   69.06    4.49
   5   2  -8   29.30    1.96
  -5  -2   8   19.30    5.58
   5   2  -8   26.62    3.04
  -5  -2   8   25.77    3.60
  -5  -2   8   26.46    3.87
   5   2  -8   17.32    4.39
   5   2  -9  613.99   25.06
  -5  -2   9  549.75   29.20
  -5  -2   9  574.25   38.89
   5   2  -9  561.38   25.38
  -5  -2   9  567.55   27.02
   5   2  -9  591.66   27.39
   5   2 -10    3.96    3.50
  -5  -2  10    3.36    3.94
  -5  -2  10   -2.05    4.22
   5   2 -10    3.43    0.98
   5   2 -10    3.51    0.97
  -5  -2  10    5.66    5.53
  -5  -2  11   12.96    7.18
   5   2 -11   31.86    5.14
  -5  -2  11   20.39    7.80
  -5  -2  12   14.32    6.44
   5   2 -12   31.22    5.26
  -5  -1   1 1124.53   51.32
  -5  -1   1 1209.54   44.04
   5   1  -1 1210.46   53.86
  -5  -1   1 1174.83   45.70
  -5  -1   1 1187.77   45.22
  -5  -1   1 1162.95   39.91
  -5  -1   2   30.38    2.50
  -5  -1   2   27.55    3.29
   5   1  -2   28.32    2.52
  -5  -1   2   28.14    2.46
   5   1  -2   30.55    2.91
   5   1  -3  317.03   13.39
   5   1  -3  286.89   12.38
  -5  -1   3  305.78   13.96
  -5  -1   3  292.36   11.99
  -5  -1   3  290.72   11.03
  -5  -1   3  296.34   15.16
  -5  -1   4    6.12    3.42
   5   1  -4    4.69    1.29
   5   1  -4    3.89    2.43
  -5  -1   4    8.99    2.28
   5   1  -4    2.40    1.20
  -5  -1   4    1.32    1.20
  -5  -1   4    3.06    2.08
  -5  -1   5    7.15    2.23
   5   1  -5    3.04    2.67
   5   1  -5    6.21    1.08
   5   1  -5    5.07    1.65
  -5  -1   5   -0.24    3.79
  -5  -1   5    6.74    2.08
  -5  -1   6   57.61    5.14
   5   1  -6   62.26    5.11
   5   1  -6   66.92    3.67
  -5  -1   6   70.29    5.99
  -5  -1   6   67.91    4.88
  -5  -1   7    1.46    4.27
  -5  -1   7    9.01    2.20
   5   1  -7   10.90    2.81
  -5  -1   7   12.08    3.05
   5   1  -7   15.09    4.02
  -5  -1   8   94.22    8.16
  -5  -1   8   98.77    7.18
   5   1  -8   86.48    7.31
   5   1  -8   98.42    5.39
  -5  -1   8  108.73    7.67
   5   1  -9   -1.87    2.45
  -5  -1   9    6.11    3.23
  -5  -1   9   -2.79    3.40
  -5  -1   9    1.70    5.34
   5   1 -10  119.13    7.37
  -5  -1  10  114.93    8.31
  -5  -1  10  123.21    8.22
   5   1 -11   43.24    6.08
  -5  -1  11   33.59    6.88
  -5  -1  11   40.38    6.49
  -5  -1  12   -1.67    5.61
   5   1 -12   -2.34    4.33
  -5   0   1  268.95   10.94
  -5   0   1  271.35    9.94
  -5   0   1  280.43   10.78
   5   0  -2  968.98   37.48
  -5   0   2  992.39   39.79
   5   0  -2 1079.17   47.68
  -5   0   2 1056.04   39.25
  -5   0   2 1029.13   35.73
   5   0  -3   10.50    2.24
  -5   0   3    9.78    3.18
  -5   0   3    9.41    1.96
  -5   0   3   11.76    1.47
   5   0  -3    7.38    2.42
  -5   0   4 1494.55   65.48
   5   0  -4 1489.74   71.15
  -5   0   4 1537.17   52.78
   5   0  -4 1597.68   69.68
  -5   0   4 1674.38   57.69
  -5   0   5   19.95    3.55
  -5   0   5   24.99    4.65
  -5   0   5   28.57    2.55
   5   0  -5   26.92    3.76
   5   0  -5   33.38    2.85
  -5   0   6  121.66    6.49
   5   0  -6  127.14    5.80
  -5   0   6  135.65    7.04
  -5   0   6  127.56    7.35
   5   0  -6  145.75    9.71
   5   0  -7   10.44    5.22
  -5   0   7    7.82    3.30
   5   0  -7   14.40    2.58
  -5   0   7   14.94    2.64
  -5   0   7    9.17    3.18
   5   0  -8   60.40    6.81
   5   0  -8   65.50    4.79
  -5   0   8   56.75    5.05
  -5   0   8   52.19    6.10
  -5   0   8   70.11    6.22
  -5   0   9    3.77    4.38
   5   0  -9    3.97    3.03
  -5   0   9    0.85    3.64
  -5   0   9    1.14    3.31
   5   0 -10   45.78    4.68
  -5   0  10   36.97    5.24
  -5   0  10   44.87    5.93
   5   0 -11  139.13   11.13
  -5   0  11  114.49    9.74
   5   0 -12    0.00    7.39
  -5   0  12   -3.82    6.21
  -5   1   0  381.08   14.05
  -5   1   0  420.49   15.06
  -5   1   0  412.61   16.91
  -5   1   1  250.79   10.06
   5  -1  -1  239.67   10.82
  -5   1   1  250.25   10.32
  -5   1   1  234.89   10.05
   5  -1  -2   61.22    3.80
  -5   1   2   64.49    4.26
  -5   1   2   68.58    3.37
  -5   1   2   70.52    4.22
  -5   1   3  847.41   32.10
   5  -1  -3  799.28   27.04
  -5   1   3  810.37   28.30
  -5   1   3  799.71   32.54
   5  -1  -3  868.87   40.26
  -5   1   4  101.77    5.87
   5  -1  -4   98.73    7.00
   5  -1  -4  107.43    6.21
  -5   1   4  104.33    5.34
  -5   1   4  102.60    5.76
  -5   1   5  106.97    6.01
   5  -1  -5  101.98    5.46
  -5   1   5  111.51    5.74
  -5   1   5  102.21    6.48
   5  -1  -5  115.05    7.01
   5  -1  -6   -0.97    2.90
   5  -1  -6   -0.71    1.88
  -5   1   6   -0.24    2.45
  -5   1   6    2.28    1.94
  -5   1   6    2.69    3.06
   5  -1  -7    2.54    3.99
   5  -1  -7    4.33    3.63
  -5   1   7    8.07    4.89
  -5   1   7    6.23    5.01
  -5   1   7    4.43    2.05
   5  -1  -8  238.40   11.83
  -5   1   8  268.78   15.11
  -5   1   8  241.27   15.99
   5  -1  -8  255.55   14.29
  -5   1   8  245.47   13.92
  -5   1   9  232.30   13.75
  -5   1   9  243.35   13.14
   5  -1  -9  240.71   13.58
   5  -1 -10   47.59    7.49
  -5   1  10   43.31    6.05
  -5   1  10   30.88    4.96
  -5   1  11   76.96    8.66
   5  -1 -11   59.77    7.03
   5  -1 -12    4.58    6.93
  -5   1  12   10.99    9.91
  -5   2   0    9.76    1.75
  -5   2   0   14.97    2.26
   5  -2   0   11.04    3.20
  -5   2   0   12.04    1.97
  -5   2   0    7.22    2.86
  -5   2   1  945.94   38.61
  -5   2   1  776.74   30.00
  -5   2   1  915.57   31.90
   5  -2  -1  803.28   27.37
  -5   2   1  850.61   32.63
  -5   2   2    7.31    1.12
  -5   2   2    6.07    2.18
  -5   2   2    7.39    2.46
   5  -2  -2   13.93    2.98
  -5   2   3 1721.46   62.04
   5  -2  -3 1694.33   65.43
  -5   2   3 1864.53   65.96
  -5   2   3 1761.66   69.88
  -5   2   3 1693.73   67.42
  -5   2   3 1742.99   66.96
  -5   2   4  194.88    9.19
  -5   2   4  196.70    9.80
  -5   2   4  199.05    8.93
   5  -2  -4  193.52   10.08
   5  -2  -4  183.95    8.25
  -5   2   5   52.66    2.62
   5  -2  -5   48.45    4.38
  -5   2   5   50.74    4.29
  -5   2   5   51.10    5.50
   5  -2  -5   54.63    4.68
  -5   2   6  245.65   11.28
  -5   2   6  277.60   11.35
   5  -2  -6  257.12   12.26
   5  -2  -6  253.69   13.23
  -5   2   6  249.18   12.11
   5  -2  -7   19.90    4.57
  -5   2   7   25.94    4.04
  -5   2   7   17.67    1.92
   5  -2  -7   20.07    4.21
  -5   2   7   17.34    4.89
   5  -2  -8    4.57    4.57
   5  -2  -8   13.91    4.79
  -5   2   8    5.61    3.78
  -5   2   8   13.64    2.37
  -5   2   9   32.94    6.93
   5  -2  -9   47.71    6.67
   5  -2 -10    3.98    5.04
  -5   2  10    9.19    5.08
   5  -2 -11    4.58    5.40
  -5   2  11   21.51    8.17
   5  -3   0  353.08   12.99
  -5   3   0  358.33   15.14
  -5   3   0  353.03   17.94
  -5   3   0  378.04   14.77
   5  -3  -1  157.08    8.03
  -5   3   1  154.98    7.31
  -5   3   1  165.44    8.20
  -5   3   1  153.33    7.82
  -5   3   2   19.15    1.07
  -5   3   2   21.10    1.03
  -5   3   2   24.39    3.19
  -5   3   2   20.69    2.78
   5  -3  -2   20.42    2.75
   5  -3  -3    5.25    2.62
  -5   3   3    0.49    2.93
  -5   3   3    6.84    0.98
  -5   3   3    4.75    2.68
  -5   3   4   46.28    1.83
   5  -3  -4   46.53    4.40
  -5   3   4   46.31    4.66
  -5   3   4   36.35    4.28
   5  -3  -5  145.81    8.28
   5  -3  -5  133.59    7.97
  -5   3   5  117.99    8.69
  -5   3   5  149.81    8.10
   5  -3  -6  399.30   17.10
  -5   3   6  388.77   18.65
  -5   3   6  403.33   25.24
   5  -3  -6  393.22   21.56
  -5   3   6  379.60   17.98
   5  -3  -7   75.11    6.68
  -5   3   7   84.68    6.37
  -5   3   7   81.85    7.55
   5  -3  -7   95.01    8.21
   5  -3  -8   -0.94    3.51
  -5   3   8   -1.71    4.03
   5  -3  -8    1.78    4.87
  -5   3   9   14.58    4.98
   5  -3  -9   16.40    7.62
  -5   3  10    9.91    7.49
   5  -3 -10    1.06    5.87
  -5   3  11   -2.40    9.48
   5  -3 -11   -0.12    7.77
  -5   4   0  256.88   12.85
   5  -4   0  260.73   10.70
  -5   4   0  289.76   12.45
  -5   4   0  273.40   12.69
   5  -4  -1  263.56   10.23
  -5   4   1  251.87   12.32
  -5   4   1  275.69   10.32
  -5   4   1  273.42   11.98
  -5   4   2   42.51    2.88
   5  -4  -2   42.76    4.19
  -5   4   2   39.27    3.51
  -5   4   2   42.83    3.79
  -5   4   3   -0.24    2.80
  -5   4   3   -1.58    4.25
  -5   4   3    2.09    1.60
   5  -4  -3   -0.83    2.50
  -5   4   4   13.39    1.60
  -5   4   4   11.65    5.15
  -5   4   4   18.71    3.54
  -5   4   4   18.25    3.55
   5  -4  -4   10.55    3.20
   5  -4  -5   11.80    3.78
  -5   4   5    7.99    4.34
  -5   4   5    7.12    4.66
  -5   4   5    8.87    1.92
  -5   4   5    2.81    4.04
  -5   4   6  184.34   10.19
  -5   4   6  181.56    8.07
   5  -4  -6  186.27    9.78
  -5   4   6  227.02   14.92
   5  -4  -7  175.58   10.70
  -5   4   7  177.12   11.15
   5  -4  -8    6.34    4.93
  -5   4   8    3.54    3.90
   5  -4  -9   69.09    9.99
  -5   4   9   78.33    8.87
   5  -4 -10   49.83    9.19
  -5   4  10   36.58    9.66
  -5   5   0  165.77    7.44
  -5   5   0  148.30    7.15
   5  -5   0  135.67    8.03
  -5   5   0  139.92    9.37
  -5   5   1  265.57   12.14
  -5   5   1  323.52   12.64
   5  -5  -1  259.10   11.29
  -5   5   1  288.96   13.05
  -5   5   1  264.03   13.24
  -5   5   2  287.93   13.45
  -5   5   2  277.80   13.65
   5  -5  -2  291.77   13.07
  -5   5   2  281.17   12.65
  -5   5   2  320.38   15.15
  -5   5   3    6.38    3.65
  -5   5   3    5.17    2.34
  -5   5   3    6.47    4.39
   5  -5  -3    3.33    4.16
  -5   5   4   21.58    4.78
  -5   5   4   39.01    5.25
  -5   5   4   28.45    2.83
  -5   5   4   18.27    3.68
   5  -5  -4   21.45    3.91
  -5   5   5    1.60    3.19
  -5   5   5    1.37    4.57
  -5   5   5   -0.12    2.19
   5  -5  -5   -2.24    3.42
  -5   5   6  232.18   13.28
   5  -5  -6  212.71   11.45
  -5   5   6  223.20    9.89
   5  -5  -7    1.53    4.47
  -5   5   7   -1.03    2.18
  -5   5   7   -2.20    3.67
  -5   5   8    5.73    4.39
   5  -5  -8    3.65    6.00
   5  -5  -9   -5.78    8.61
  -5   5   9   10.19    7.28
  -5   6   0    1.36    1.58
   5  -6   0    1.57    1.01
   5  -6   0    3.46    2.98
  -5   6   0    3.30    3.18
  -5   6   0    3.30    4.89
  -5   6   1   11.00    2.38
  -5   6   1   10.55    3.12
  -5   6   1   14.17    3.36
  -5   6   1   13.14    3.77
   5  -6  -1   11.57    3.70
  -5   6   2    6.19    4.25
  -5   6   2    3.18    2.81
  -5   6   2    1.58    3.03
   5  -6  -2   -1.19    3.58
  -5   6   2    1.48    2.27
   5  -6  -3  118.66    7.27
  -5   6   3  122.68    8.57
  -5   6   3   94.82    6.80
  -5   6   3  128.11    9.47
  -5   6   4   54.95    5.41
  -5   6   4   32.69    3.46
   5  -6  -4   46.35    6.76
  -5   6   4   40.67    5.36
  -5   6   5  199.09   10.67
  -5   6   5  207.68   11.96
   5  -6  -5  221.10   12.68
  -5   6   6  141.26   10.09
   5  -6  -6  130.68    9.57
  -5   6   6  131.52    8.68
  -5   6   7    4.41    4.66
   5  -6  -7    9.80    6.26
  -5   6   8   52.31    8.78
   5  -6  -8    7.09    6.50
  -5   7   0   -2.26    1.81
  -5   7   0    7.16    3.58
  -5   7   0    6.32    4.98
   5  -7   0   -0.12    3.22
   5  -7   0   -1.23    1.01
  -5   7   1   21.71    6.91
  -5   7   1   20.96    3.29
  -5   7   1   30.35    5.30
   5  -7  -1   22.87    4.05
  -5   7   1   16.75    3.52
  -5   7   2   85.36    6.48
   5  -7  -2   68.91    7.03
  -5   7   2   76.11    5.42
  -5   7   2   80.24    6.09
   5  -7  -3   -1.43    4.04
  -5   7   3   -0.34    3.53
  -5   7   3   -2.33    4.79
  -5   7   3    0.62    2.97
   5  -7  -4   11.98    7.47
  -5   7   4   11.47    4.07
  -5   7   4   18.90    4.70
  -5   7   5  222.04   11.63
   5  -7  -5  208.59   12.34
  -5   7   5  196.09   12.79
  -5   7   6   52.13    6.07
  -5   7   6   74.46    8.62
   5  -7  -6   64.17    8.41
   5  -7  -7   45.14    8.89
  -5   7   7   51.96    9.19
   5  -8   0   -4.16    5.82
  -5   8   0    1.08    3.11
  -5   8   0    1.47    2.49
   5  -8   0    0.34    1.13
  -5   8   0    2.90    3.26
  -5   8   1   19.57    3.67
  -5   8   1   16.84    4.60
  -5   8   1   17.70    3.52
   5  -8  -1   21.87    5.71
  -5   8   2   44.42    6.30
  -5   8   2   66.33    6.86
  -5   8   2   62.52    7.17
   5  -8  -2   55.27    6.54
   5  -8  -3   30.65    6.65
  -5   8   3   30.84    5.33
  -5   8   3   24.53    5.05
  -5   8   4   43.56    6.44
  -5   8   4   46.98    7.05
   5  -8  -4   55.45    8.08
   5  -8  -5   95.69    9.98
  -5   8   5   99.72   10.02
  -5   8   5   76.33    8.01
  -5   8   6   14.41    7.51
   5  -8  -6    7.01    6.77
  -5   9   0   67.79    6.59
  -5   9   0   78.38    6.76
   5  -9   0   71.66    7.58
  -5   9   0   71.96    7.55
  -5   9   1  207.37   13.31
   5  -9  -1  171.28   12.35
  -5   9   1  169.90   14.91
  -5   9   1  183.68   12.55
  -5   9   2   17.84    7.14
   5  -9  -2   19.59    8.43
  -5   9   2   16.21    7.30
  -5   9   3    7.30    4.58
  -5   9   3    3.97    6.20
   5  -9  -3    8.20    6.54
   5  -9  -4   13.91    9.39
  -5   9   4   -4.34    5.21
  -5   9   4    6.81    7.56
  -5   9   5    2.23    7.67
   5  -9  -5   -6.78    7.74
  -5  10   0   67.52   10.05
  -5  10   0   94.62    9.00
   5 -10   0   77.35    8.86
  -5  10   1  188.93   14.13
   5 -10  -1  160.51   12.56
  -5  10   1  172.89   15.44
   5 -10  -2   25.15    9.85
  -5  10   2   44.13    8.53
  -5  10   2   16.36    8.80
  -5  10   3   21.23    7.95
   5 -10  -3   46.82    9.15
  -5  10   3   29.04    9.56
   5 -11   0   73.82   10.72
  -5  11   0  124.52   11.75
  -5  11   0   80.01   11.70
  -4  -9   1  120.60   13.37
  -4  -9   2  227.33   18.09
   4   9  -3  183.87   17.31
  -4  -9   3  206.58   17.79
   4   9  -4    5.54    9.32
  -4  -9   4    2.41    5.54
   4   9  -5    5.42    7.19
  -4  -9   5    3.74    5.44
  -4  -9   6   13.33    6.79
   4   9  -6   16.38    6.43
  -4  -9   7   55.13    6.94
   4   9  -7   50.46    9.92
  -4  -9   8  248.81   18.48
   4   9  -8  230.82   15.62
   4   9  -9  219.98   15.63
  -4  -9   9  229.39   19.07
   4   8  -1    0.25    8.03
  -4  -8   1    6.34    3.85
  -4  -8   1    2.27    5.01
   4   8  -2  256.97   16.71
  -4  -8   2  277.81   16.70
  -4  -8   3   16.59    5.17
   4   8  -3   20.05    8.65
  -4  -8   4   21.60    5.67
   4   8  -4   42.03    8.81
   4   8  -5   29.43    5.34
  -4  -8   5   43.48    6.55
   4   8  -5   47.49    7.94
   4   8  -6    0.75    4.65
   4   8  -6   -1.61    4.84
  -4  -8   6    5.22    4.25
   4   8  -7   10.12    4.87
  -4  -8   7    9.48    4.74
  -4  -8   8   16.76    5.47
   4   8  -8   10.04    6.94
  -4  -8   9   -5.58    6.43
   4   8  -9    3.93    4.55
  -4  -8  10   80.39    9.10
   4   8 -10   55.42    7.07
   4   8 -11    1.21    5.68
  -4  -8  11   -4.70    7.35
  -4  -7   1  485.09   24.28
  -4  -7   1  528.16   27.55
   4   7  -1  490.22   24.24
   4   7  -2   11.95    2.99
   4   7  -2    6.96    4.60
  -4  -7   2   -6.71    6.83
  -4  -7   2   10.42    2.23
  -4  -7   2   11.87    6.11
   4   7  -3    7.32    3.72
   4   7  -3   12.39    6.13
  -4  -7   3   22.39    4.82
  -4  -7   3    9.67    1.07
  -4  -7   3    8.34    4.53
   4   7  -4   18.82    3.96
  -4  -7   4   19.57    6.28
  -4  -7   4   18.36    5.45
   4   7  -4    9.92    6.28
   4   7  -5   10.39    5.07
  -4  -7   5    1.53    6.46
  -4  -7   5    8.96    4.24
   4   7  -5   15.20    5.91
   4   7  -6   43.56    6.39
   4   7  -6   28.67    6.18
  -4  -7   6   32.72    5.84
  -4  -7   6   39.26    5.10
   4   7  -7  486.29   22.21
   4   7  -7  417.02   27.94
  -4  -7   7  482.58   26.32
   4   7  -8  192.41   10.61
  -4  -7   8  186.92   12.20
   4   7  -9   76.18    8.16
   4   7  -9   75.99    5.29
  -4  -7   9   63.33    7.85
  -4  -7  10  274.54   16.76
   4   7 -10  258.28   15.82
   4   7 -11   17.69    6.57
  -4  -7  11   16.71    5.49
   4   6  -1  170.49   10.71
   4   6  -1  184.23    8.81
  -4  -6   1  172.63   12.86
  -4  -6   1  167.25    8.36
  -4  -6   1  188.86   11.01
   4   6  -2 1065.91   58.16
  -4  -6   2 1069.03   55.39
   4   6  -2 1057.60   42.63
  -4  -6   2 1158.37   52.07
  -4  -6   2 1083.99   44.50
   4   6  -3   36.79    3.71
   4   6  -3   27.44    4.49
  -4  -6   3   26.28    4.30
  -4  -6   3   30.56    4.69
  -4  -6   4    3.01    3.74
  -4  -6   4    6.90    3.92
   4   6  -4    5.80    2.96
   4   6  -4    8.52    3.38
  -4  -6   5   17.55    4.71
   4   6  -5   18.78    4.88
   4   6  -5   14.30    5.05
  -4  -6   5   17.25    3.38
   4   6  -6   21.42    3.74
  -4  -6   6   16.50    4.92
  -4  -6   6   17.23    4.10
   4   6  -6   20.94    4.56
   4   6  -7   -5.18    2.71
   4   6  -7    0.00    5.29
  -4  -6   7   -9.45    6.30
  -4  -6   7   -1.80    2.88
   4   6  -8  297.11   14.19
   4   6  -8  281.84   12.70
  -4  -6   8  290.03   15.92
  -4  -6   8  280.80   16.25
   4   6  -9   64.73    5.42
  -4  -6   9   66.13    9.69
   4   6  -9   64.62    4.42
   4   6 -10   98.60    7.24
   4   6 -10   87.20    7.62
   4   6 -11   82.09    7.59
   4   6 -11   64.65    7.44
  -4  -6  12   16.74    5.25
  -4  -5   1    6.44    5.13
  -4  -5   1   10.60    1.95
  -4  -5   1    2.19    3.17
   4   5  -1   14.69    3.67
   4   5  -1   15.80    2.10
   4   5  -2  386.68   18.04
   4   5  -2  402.59   16.92
  -4  -5   2  386.85   16.80
  -4  -5   2  435.65   19.13
  -4  -5   2  392.02   22.04
  -4  -5   3   14.99    4.32
   4   5  -3   17.51    2.98
  -4  -5   3   21.22    3.72
   4   5  -3   29.86    3.69
   4   5  -4   71.97    5.12
   4   5  -4   61.77    4.92
  -4  -5   4   64.65    5.61
  -4  -5   4   69.23    6.37
  -4  -5   4   65.41    4.80
   4   5  -5  312.31   13.55
   4   5  -5  330.51   14.01
  -4  -5   5  333.09   19.16
  -4  -5   5  308.42   14.28
  -4  -5   5  297.69   13.82
  -4  -5   6  334.45   19.49
  -4  -5   6  338.50   15.12
  -4  -5   6  336.65   14.92
   4   5  -6  351.00   14.78
   4   5  -6  335.63   13.56
   4   5  -7  197.06   11.44
   4   5  -7  184.71    9.36
  -4  -5   7  171.12    8.83
  -4  -5   7  177.43   11.69
  -4  -5   7  179.45   10.04
   4   5  -7  180.96    9.57
   4   5  -8   24.71    3.86
   4   5  -8   21.72    5.15
  -4  -5   8   27.13    6.99
  -4  -5   8   17.41    3.10
   4   5  -8   22.79    3.31
  -4  -5   8   21.07    4.29
   4   5  -9   25.24    1.88
  -4  -5   9   17.97    4.64
   4   5  -9   27.08    3.57
   4   5  -9   25.73    2.11
  -4  -5   9   18.53    5.94
  -4  -5   9   18.41    6.30
   4   5  -9   24.85    4.16
   4   5 -10   72.39    6.11
  -4  -5  10   63.39    6.88
  -4  -5  10   50.29    6.55
   4   5 -10   70.06    6.36
   4   5 -10   67.99    4.95
  -4  -5  10   57.74    7.36
   4   5 -11   23.51    4.77
   4   5 -11   15.27    5.86
  -4  -5  12  187.17   13.07
  -4  -5  13  122.23   12.44
   4   4  -1    8.89    2.68
  -4  -4   1    6.85    2.94
   4   4  -1    4.43    1.84
  -4  -4   1    2.89    1.68
   4   4  -2  373.64   15.24
  -4  -4   2  352.19   15.21
  -4  -4   2  336.02   16.50
  -4  -4   2  341.85   17.96
  -4  -4   2  365.29   15.51
   4   4  -2  366.34   15.74
  -4  -4   3   41.76    3.38
  -4  -4   3   43.55    4.42
  -4  -4   3   45.22    3.61
   4   4  -3   45.71    3.83
   4   4  -3   47.13    3.55
   4   4  -4  155.04    7.71
  -4  -4   4  161.73    7.92
   4   4  -4  159.55    7.48
  -4  -4   4  152.47    7.38
  -4  -4   4  164.18    8.75
   4   4  -5 2041.07   76.99
  -4  -4   5 1929.35   85.28
  -4  -4   5 2229.67   90.46
  -4  -4   5 2080.56   81.08
   4   4  -5 1968.34   70.04
  -4  -4   6  132.66    8.91
  -4  -4   6  124.26    6.50
   4   4  -6  135.62    6.79
  -4  -4   6  127.59    6.74
   4   4  -6  134.22    7.60
  -4  -4   7   11.28    4.20
   4   4  -7    4.41    1.71
   4   4  -7    4.90    3.67
  -4  -4   7    3.57    2.26
   4   4  -7    5.46    2.67
  -4  -4   7    1.63    4.30
   4   4  -8    5.72    1.91
   4   4  -8    4.58    1.18
   4   4  -8    3.18    2.69
   4   4  -8    0.37    5.51
   4   4  -8    6.62    1.51
  -4  -4   8    3.60    3.25
  -4  -4   8    6.82    3.35
  -4  -4   8    7.02    3.45
  -4  -4   9   11.07    3.57
   4   4  -9   15.92    2.24
  -4  -4   9   11.70    4.06
   4   4  -9   10.87    2.81
  -4  -4   9   11.16    4.53
   4   4  -9   17.57    2.58
  -4  -4  10   54.02    6.55
   4   4 -10   54.58    4.52
   4   4 -10   52.24    6.23
  -4  -4  10   61.42    7.22
  -4  -4  10   34.28    5.00
   4   4 -11  190.99   11.97
  -4  -4  11  164.01   10.56
  -4  -4  11  165.35   13.29
   4   4 -11  165.80   12.88
  -4  -4  12  129.66   11.34
  -4  -4  13   25.45    7.43
   4   3  -1  429.87   20.23
  -4  -3   1  384.42   14.40
   4   3  -1  419.77   19.89
  -4  -3   1  403.23   17.64
  -4  -3   1  383.99   15.50
   4   3  -2   18.02    2.44
  -4  -3   2   17.32    2.81
  -4  -3   2   17.45    2.97
   4   3  -2   15.04    2.08
  -4  -3   2   13.68    1.22
  -4  -3   2    9.00    1.83
   4   3  -3  990.56   39.40
  -4  -3   3  956.65   35.34
  -4  -3   3 1025.24   42.73
   4   3  -3  955.44   36.41
  -4  -3   3 1025.11   47.66
  -4  -3   4  377.02   14.65
   4   3  -4  359.97   14.67
  -4  -3   4  339.01   15.74
   4   3  -4  351.02   16.94
  -4  -3   4  349.48   13.87
   4   3  -5 1384.32   55.91
  -4  -3   5 1483.05   53.81
  -4  -3   5 1312.92   60.99
   4   3  -5 1292.69   45.77
  -4  -3   5 1348.42   48.73
  -4  -3   6  142.28    6.91
   4   3  -6  153.98    7.49
  -4  -3   6  151.97    6.96
  -4  -3   6  157.72    9.23
   4   3  -6  161.73    8.56
   4   3  -6  160.24    7.00
  -4  -3   7   -2.20    3.94
   4   3  -7    3.91    3.30
   4   3  -7   -1.83    1.83
  -4  -3   7    4.95    3.86
   4   3  -7    2.64    1.92
  -4  -3   7    1.91    2.15
   4   3  -7   -1.06    1.18
   4   3  -8   35.94    5.14
   4   3  -8   31.15    2.25
  -4  -3   8   26.80    4.31
   4   3  -8   32.92    3.42
  -4  -3   8   30.11    4.87
  -4  -3   8   32.97    5.42
   4   3  -8   39.15    3.18
   4   3  -9   -1.15    1.50
  -4  -3   9    4.20    3.72
  -4  -3   9    0.81    4.52
   4   3  -9   -1.77    1.54
   4   3  -9   -0.85    3.90
  -4  -3   9   -0.24    4.07
   4   3  -9   -7.09    4.28
  -4  -3  10   -2.03    4.18
  -4  -3  10    5.38    5.86
   4   3 -10    6.08    2.69
   4   3 -10  -10.36    4.63
  -4  -3  10    2.66    4.05
   4   3 -10    1.82    1.59
   4   3 -11    6.12    2.15
  -4  -3  11   -0.35    4.97
  -4  -3  11   -5.23    6.54
   4   3 -11    7.31    5.97
   4   3 -12    1.47    4.51
   4   3 -12    8.40    5.60
  -4  -3  12   -1.54    5.45
   4   3 -13   30.30    8.03
   4   3 -13   14.98    7.15
  -4  -2   1  913.56   39.95
  -4  -2   1  967.69   33.04
   4   2  -1  964.08   38.22
  -4  -2   1  951.23   42.17
  -4  -2   1  914.43   33.48
  -4  -2   1  934.79   31.81
   4   2  -1  914.71   34.72
   4   2  -2 1217.32   45.87
  -4  -2   2 1178.86   40.84
  -4  -2   2 1150.37   55.08
   4   2  -2 1134.64   42.20
  -4  -2   2 1192.83   47.61
  -4  -2   2 1212.54   44.05
  -4  -2   2 1240.95   43.49
   4   2  -3   35.15    2.31
  -4  -2   3   37.02    2.79
  -4  -2   3   33.81    3.42
   4   2  -3   38.25    3.29
  -4  -2   3   36.21    2.08
   4   2  -4   68.66    4.51
  -4  -2   4   69.04    4.15
   4   2  -4   65.78    3.92
  -4  -2   4   72.96    4.30
  -4  -2   4   67.28    3.54
   4   2  -5  210.59    9.76
  -4  -2   5  208.97    9.29
   4   2  -5  180.94    7.66
  -4  -2   5  188.09    8.66
  -4  -2   5  184.39    7.66
   4   2  -5  191.96    8.02
   4   2  -6  139.83    7.69
  -4  -2   6  136.49    7.03
   4   2  -6  140.12    5.64
  -4  -2   6  157.94    7.91
   4   2  -6  142.86    6.65
  -4  -2   6  135.32    6.45
   4   2  -7   45.17    3.78
   4   2  -7   45.91    3.19
   4   2  -7   47.83    2.99
  -4  -2   7   51.21    4.71
  -4  -2   7   39.89    4.97
   4   2  -7   48.32    5.00
  -4  -2   7   50.84    4.50
   4   2  -8  103.05    7.70
   4   2  -8  110.58    6.04
  -4  -2   8  118.08    7.38
   4   2  -8  104.12    6.21
   4   2  -8  118.05    5.47
  -4  -2   8  104.61    7.23
  -4  -2   8  103.98    7.97
   4   2  -9   28.22    4.99
   4   2  -9   24.55    3.70
   4   2  -9   25.92    3.20
  -4  -2   9   24.32    4.45
  -4  -2   9   18.64    5.05
  -4  -2   9   25.46    4.15
   4   2  -9   22.96    5.74
   4   2  -9   27.54    2.82
   4   2  -9   28.12    2.38
   4   2 -10   25.54    5.72
  -4  -2  10   17.41    5.28
  -4  -2  10   28.41    6.95
   4   2 -10   25.59    4.03
  -4  -2  10   30.71    5.98
   4   2 -10   29.08    2.70
   4   2 -10   27.99    3.09
   4   2 -11    6.33    4.87
   4   2 -11   13.01    2.24
   4   2 -11   21.83    4.37
  -4  -2  11   18.49    5.13
  -4  -2  11   18.93    5.97
   4   2 -12  105.01    8.80
   4   2 -12  109.01    9.25
  -4  -2  12   79.27   10.19
  -4  -2  12   91.84    9.97
   4   2 -13   26.07    6.58
   4   2 -13   22.87    7.06
   4   2 -13   23.41    6.66
  -4  -2  13   40.00   11.21
  -4  -1   1  719.21   24.49
  -4  -1   1  703.89   29.42
  -4  -1   1  722.07   24.93
   4   1  -1  758.68   33.70
   4   1  -1  761.48   35.44
  -4  -1   2 1479.94   53.04
  -4  -1   2 1441.12   57.88
   4   1  -2 1460.66   58.93
   4   1  -2 1479.41   56.04
  -4  -1   2 1462.27   61.01
   4   1  -3  615.48   22.97
  -4  -1   3  609.27   24.69
  -4  -1   3  601.34   22.18
   4   1  -3  591.04   32.29
  -4  -1   3  603.20   21.46
  -4  -1   3  619.16   21.33
   4   1  -3  633.78   24.27
   4   1  -4  428.88   19.27
  -4  -1   4  429.51   17.79
  -4  -1   4  403.38   15.33
  -4  -1   4  453.05   17.10
   4   1  -4  430.81   20.87
   4   1  -4  438.11   19.73
   4   1  -5  123.24    6.57
   4   1  -5  124.00    4.52
   4   1  -5  125.84    5.14
  -4  -1   5  113.89    6.00
  -4  -1   5  136.53    6.62
  -4  -1   5  134.51    6.00
  -4  -1   6   27.08    3.22
  -4  -1   6   27.57    3.17
   4   1  -6   27.66    2.13
  -4  -1   6   19.76    3.66
   4   1  -6   29.34    4.26
   4   1  -6   25.69    1.47
   4   1  -7   37.88    2.84
   4   1  -7   37.66    4.51
   4   1  -7   40.14    2.14
   4   1  -7   40.25    2.14
  -4  -1   7   31.88    3.21
  -4  -1   7   34.04    3.77
  -4  -1   7   37.71    3.77
   4   1  -8   12.53    2.57
   4   1  -8    8.64    1.32
  -4  -1   8    8.02    2.41
   4   1  -8   13.53    1.37
   4   1  -8   11.95    4.15
  -4  -1   8   13.21    3.52
   4   1  -8    9.21    2.36
  -4  -1   8    7.76    3.15
   4   1  -8   11.66    3.16
  -4  -1   9    1.21    3.26
   4   1  -9   11.97    2.06
  -4  -1   9    5.26    2.74
   4   1  -9    5.83    4.37
  -4  -1   9   14.50    4.47
   4   1  -9    8.63    2.72
   4   1  -9    4.67    3.45
   4   1  -9   10.74    6.47
   4   1 -10    3.79    3.32
   4   1 -10    7.54    2.43
  -4  -1  10    3.00    4.21
   4   1 -10   16.28    5.95
   4   1 -10    9.01    3.78
  -4  -1  10    3.30    4.44
   4   1 -11  154.44   10.54
   4   1 -11  157.28   10.69
  -4  -1  11  155.45   10.88
   4   1 -11  162.31   10.46
  -4  -1  11  120.37   11.94
   4   1 -12  299.24   21.04
   4   1 -12  290.72   19.08
   4   1 -12  302.06   19.36
  -4  -1  12  315.21   21.87
  -4  -1  13    7.08    6.73
   4   1 -13   10.70    6.66
  -4   0   1  368.07   14.03
  -4   0   1  374.75   14.08
   4   0  -1  404.68   16.39
   4   0  -1  378.79   14.90
  -4   0   1  379.52   12.92
   4   0  -2  178.10    8.38
  -4   0   2  175.25    7.09
  -4   0   2  177.59    8.33
   4   0  -2  170.54    7.57
   4   0  -2  166.80    6.94
  -4   0   2  173.38    6.40
  -4   0   3  164.76    8.09
  -4   0   3  161.60    6.34
   4   0  -3  166.38    7.55
   4   0  -3  168.91    8.54
  -4   0   3  173.45    5.97
  -4   0   3  174.03    6.87
  -4   0   4 1712.72   64.32
   4   0  -4 1739.04   63.43
  -4   0   4 1825.48   68.18
  -4   0   4 1589.88   69.60
   4   0  -4 1586.12   61.18
   4   0  -5  309.75   13.94
  -4   0   5  336.12   12.75
   4   0  -5  331.23   14.84
  -4   0   5  343.22   16.98
  -4   0   5  323.81   12.64
  -4   0   6  749.23   29.64
  -4   0   6  815.05   39.53
   4   0  -6  765.81   32.25
   4   0  -6  714.96   29.41
  -4   0   6  746.61   29.53
   4   0  -7    1.57    2.24
  -4   0   7    2.73    1.71
  -4   0   7   -0.85    2.80
   4   0  -7    0.24    1.89
   4   0  -7   -1.22    3.04
  -4   0   7   -1.71    2.68
   4   0  -8  251.36    9.67
  -4   0   8  240.00   12.41
  -4   0   8  224.60   11.19
   4   0  -8  239.91   11.95
   4   0  -8  236.71   14.25
   4   0  -8  227.04   10.27
  -4   0   8  235.65   13.88
  -4   0   9   47.77    4.97
  -4   0   9   52.97    6.29
   4   0  -9   50.19    2.82
   4   0  -9   48.47    5.72
  -4   0   9   39.97    6.42
   4   0  -9   56.57    4.77
   4   0  -9   47.74    4.38
  -4   0  10    8.78    3.04
   4   0 -10   21.18    2.57
   4   0 -10   23.20    5.33
   4   0 -10   24.56    3.34
  -4   0  10    6.62    6.14
   4   0 -11   74.46    7.47
  -4   0  11   70.51    7.77
  -4   0  11   76.54    7.30
   4   0 -11   69.88    6.05
  -4   0  12   38.37    7.96
   4   0 -12   39.42    6.77
   4   0 -12   44.95    6.20
  -4   1   0 1050.40   41.33
  -4   1   0 1067.41   36.29
  -4   1   0 1004.52   36.73
  -4   1   1  380.05   13.44
  -4   1   1  377.47   15.41
  -4   1   1  370.65   16.48
   4  -1  -1  381.48   18.46
  -4   1   2  994.45   35.75
  -4   1   2  992.72   36.81
  -4   1   2  968.27   34.69
   4  -1  -2 1041.76   38.62
   4  -1  -2  928.46   32.56
  -4   1   3  259.67   10.46
  -4   1   3  252.82   11.16
  -4   1   3  267.93   10.86
   4  -1  -3  242.17    9.44
   4  -1  -3  263.91   12.48
  -4   1   4  525.34   19.96
   4  -1  -4  506.72   22.21
   4  -1  -4  458.88   17.76
  -4   1   4  536.09   22.28
  -4   1   4  493.18   21.49
  -4   1   5    2.21    2.21
  -4   1   5   -0.45    1.36
   4  -1  -5   -0.12    1.66
   4  -1  -5    5.58    3.15
  -4   1   5   -0.61    2.57
   4  -1  -6   72.90    6.19
  -4   1   6   62.21    4.77
  -4   1   6   67.50    4.41
  -4   1   6   69.50    4.41
   4  -1  -6   62.78    4.14
   4  -1  -7  858.54   32.70
  -4   1   7  838.88   35.91
  -4   1   7  826.64   32.40
   4  -1  -7  879.57   39.94
  -4   1   7  890.88   39.29
   4  -1  -7  822.78   35.00
   4  -1  -8  180.03    7.36
  -4   1   8  167.08   10.59
  -4   1   8  189.03    9.67
   4  -1  -8  180.07    8.99
   4  -1  -8  170.20    9.83
   4  -1  -8  175.48    9.34
  -4   1   8  166.03   10.35
   4  -1  -9    3.66    3.31
  -4   1   9    5.57    4.12
   4  -1  -9    0.00    1.88
   4  -1  -9   -2.04    1.20
  -4   1   9    0.34    2.01
  -4   1  10   25.40    4.81
   4  -1 -10   30.60    4.01
   4  -1 -10   34.67    6.04
  -4   1  10   28.53    5.66
   4  -1 -11   52.65    7.23
   4  -1 -11   55.02    6.62
  -4   1  11   52.51    6.94
   4  -1 -12   37.07    7.13
  -4   1  12   40.37   10.33
  -4   2   0 4895.94  207.18
  -4   2   0 4686.18  172.31
   4  -2   0 4342.33  159.98
  -4   2   0 4634.73  189.67
  -4   2   1   57.43    2.76
   4  -2  -1   66.26    3.85
  -4   2   1   51.37    3.37
  -4   2   1   56.89    3.36
  -4   2   2   10.53    2.08
   4  -2  -2    8.90    1.92
  -4   2   2    8.76    2.19
  -4   2   3  232.74    9.10
   4  -2  -3  223.20    9.73
   4  -2  -3  215.26    8.69
  -4   2   3  221.33    9.15
  -4   2   3  211.65    8.14
  -4   2   3  221.16   10.17
  -4   2   4   30.56    3.80
  -4   2   4   25.37    1.57
   4  -2  -4   25.39    3.37
   4  -2  -4   23.93    2.62
  -4   2   4   29.14    3.92
   4  -2  -5   46.15    3.50
  -4   2   5   47.94    2.47
  -4   2   5   43.30    5.26
  -4   2   5   36.80    3.68
   4  -2  -5   49.47    4.26
   4  -2  -6  901.18   39.04
   4  -2  -6  980.01   47.30
   4  -2  -6  939.41   35.96
  -4   2   6  918.24   40.24
  -4   2   6 1017.56   46.14
  -4   2   6  937.06   34.96
   4  -2  -7 2343.12   81.92
   4  -2  -7 2397.20   92.12
   4  -2  -7 2437.56  127.96
  -4   2   7 2540.34  112.88
  -4   2   7 2317.22  115.98
   4  -2  -7 2183.55  105.11
  -4   2   7 2462.96   85.16
  -4   2   7 2555.03  146.98
   4  -2  -8  380.47   21.50
  -4   2   8  387.46   17.17
   4  -2  -8  388.66   16.55
   4  -2  -8  384.91   13.95
   4  -2  -8  383.65   18.92
  -4   2   8  395.44   19.83
   4  -2  -9  153.01    8.14
  -4   2   9  124.46    8.36
   4  -2  -9  139.27    7.97
   4  -2  -9  112.63    9.98
   4  -2  -9  140.21    9.93
  -4   2  10   52.60    6.62
   4  -2 -10   50.68    4.92
   4  -2 -10   34.68    6.39
   4  -2 -11   14.12    5.58
  -4   2  11    6.57    5.26
  -4   3   0 1235.10   41.26
  -4   3   0 1158.45   49.62
   4  -3   0 1176.70   49.21
   4  -3  -1    9.75    2.05
  -4   3   1   12.10    1.01
  -4   3   1   12.81    2.27
  -4   3   1   10.71    2.22
  -4   3   2  835.47   32.09
  -4   3   2  820.60   30.74
  -4   3   2  863.80   30.33
   4  -3  -2  801.17   28.28
  -4   3   3   47.53    2.47
   4  -3  -3   55.30    3.84
  -4   3   3   46.49    4.28
  -4   3   4  315.62   14.13
  -4   3   4  294.67   12.64
  -4   3   4  298.75   10.78
   4  -3  -4  297.58   12.77
  -4   3   5   99.07    6.02
   4  -3  -5  102.67    6.32
   4  -3  -5   86.73    5.33
  -4   3   5   97.61    3.92
  -4   3   5  100.94    7.02
  -4   3   5   85.16    6.00
  -4   3   6  302.40   13.86
  -4   3   6  302.72   15.41
   4  -3  -6  299.73   15.51
  -4   3   6  322.76   16.91
   4  -3  -6  308.42   14.07
   4  -3  -6  295.36   14.27
  -4   3   6  301.66   11.92
   4  -3  -7  507.31   22.02
   4  -3  -7  515.14   21.64
   4  -3  -7  505.30   25.04
  -4   3   7  495.34   20.19
  -4   3   7  485.21   25.39
  -4   3   7  544.60   32.37
   4  -3  -7  537.97   24.82
   4  -3  -8   10.39    2.21
   4  -3  -8   10.15    5.19
   4  -3  -8    6.75    2.52
  -4   3   8   15.33    4.75
   4  -3  -8    0.48    5.70
   4  -3  -9   83.90    6.25
   4  -3  -9   79.74    9.96
   4  -3  -9   67.99    7.10
  -4   3   9   76.63    6.78
   4  -3 -10   42.32    7.11
  -4   3  10   44.27    5.54
  -4   3  11    1.31    5.97
   4  -3 -11   15.45    7.25
   4  -4   0  804.31   31.10
  -4   4   0  769.95   30.91
  -4   4   0  735.65   30.59
  -4   4   0  758.13   30.62
  -4   4   1   40.25    3.28
  -4   4   1   37.62    2.60
   4  -4  -1   36.25    3.74
  -4   4   1   37.99    4.30
  -4   4   1   38.15    3.79
  -4   4   2   68.95    4.61
  -4   4   2   64.73    4.39
   4  -4  -2   59.24    4.21
  -4   4   2   69.60    3.89
  -4   4   2   62.81    4.07
  -4   4   3  121.48    6.86
  -4   4   3  119.12    5.31
  -4   4   3  132.49    7.26
   4  -4  -3  115.61    5.99
  -4   4   4   -3.68    3.92
  -4   4   4   -1.60    1.11
   4  -4  -4    6.06    2.85
  -4   4   4    1.11    2.21
  -4   4   4   -3.27    2.48
  -4   4   5   59.97    5.66
   4  -4  -5   65.95    5.57
  -4   4   5   67.05    5.42
  -4   4   5   45.05    5.27
  -4   4   5   55.01    3.53
   4  -4  -6   43.42    2.33
  -4   4   6   40.07    3.21
  -4   4   6   34.95    4.29
  -4   4   6   39.12    6.24
  -4   4   6   47.09    5.64
   4  -4  -6   38.15    6.62
   4  -4  -7   23.19    2.93
  -4   4   7   20.87    3.00
   4  -4  -7   20.07    1.77
   4  -4  -7   15.82    6.38
  -4   4   7   21.87    4.03
   4  -4  -8   11.46    2.38
  -4   4   8   11.44    4.01
   4  -4  -8    9.81    4.97
   4  -4  -8   12.87    2.00
  -4   4   9   11.01    5.93
   4  -4  -9   18.36    7.94
  -4   4  10  301.68   22.02
   4  -4 -10  333.18   21.18
  -4   5   0   13.13    1.91
   4  -5   0   10.84    2.89
  -4   5   0    9.91    3.92
   4  -5   0   13.73    1.23
  -4   5   1  322.04   14.03
  -4   5   1  321.43   12.87
  -4   5   1  352.15   13.15
   4  -5  -1  308.67   13.07
  -4   5   1  314.31   14.04
   4  -5  -2  278.43   12.53
  -4   5   2  263.82   13.51
  -4   5   2  299.16   14.10
  -4   5   2  321.35   12.59
  -4   5   2  294.66   11.43
   4  -5  -3  537.35   21.48
  -4   5   3  563.19   22.18
  -4   5   3  536.71   24.65
  -4   5   3  635.74   33.70
  -4   5   3  581.26   23.09
  -4   5   4   55.95    3.82
   4  -5  -4   59.96    5.12
  -4   5   4   61.68    5.30
  -4   5   4   61.59    6.14
  -4   5   4   62.76    5.79
  -4   5   5  117.23   10.42
  -4   5   5  136.85    7.52
  -4   5   5  141.32    7.23
   4  -5  -5  122.48    7.60
  -4   5   5  143.24   11.63
   4  -5  -6   -4.73    3.91
  -4   5   6    1.93    1.93
  -4   5   6    6.14    3.31
  -4   5   7  144.84    9.01
   4  -5  -7  161.15    8.46
   4  -5  -7  141.94   10.19
  -4   5   7  146.20   10.03
   4  -5  -8  145.70   11.51
  -4   5   8  143.86   10.20
  -4   5   8  135.99   11.20
  -4   5   9   52.59    6.65
   4  -5  -9   48.97    9.03
  -4   6   0    1.57    1.46
  -4   6   0    5.83    3.21
  -4   6   0    7.67    4.75
   4  -6   0    4.57    3.97
   4  -6   0    1.92    1.01
   4  -6  -1   10.95    0.91
  -4   6   1    4.85    3.03
   4  -6  -1    9.01    3.24
  -4   6   1    5.46    3.16
  -4   6   1   12.61    3.00
  -4   6   1   25.94    3.26
  -4   6   2  218.28   11.29
   4  -6  -2  198.44   11.53
  -4   6   2  211.37   10.61
  -4   6   2  187.09    9.62
  -4   6   3  106.50    7.31
   4  -6  -3  106.11    8.13
  -4   6   3  104.40    7.39
  -4   6   3  112.07    8.12
  -4   6   3  115.82    7.38
  -4   6   4    2.59    3.15
  -4   6   4    1.11    3.95
   4  -6  -4    0.36    3.81
  -4   6   4   -0.25    2.22
  -4   6   4   -2.95    4.66
  -4   6   5   -2.70    3.56
   4  -6  -5   10.34    4.52
  -4   6   5   -0.12    3.08
  -4   6   6   23.96    4.30
   4  -6  -6   28.14    5.70
  -4   6   6   18.62    4.50
   4  -6  -7    7.36    4.99
  -4   6   7    1.68    2.99
  -4   6   7   10.76    4.03
  -4   6   8    0.97    4.13
   4  -6  -8    4.52    6.90
  -4   7   0  306.91   14.02
   4  -7   0  269.82   14.08
  -4   7   0  281.71   13.52
   4  -7   0  276.72   13.72
  -4   7   0  274.77   14.34
  -4   7   1   86.73    8.50
   4  -7  -1   92.62    4.48
  -4   7   1   88.38    6.43
  -4   7   1   75.72    5.75
  -4   7   1   95.75    6.77
   4  -7  -1   80.52    7.21
  -4   7   2  198.84    9.90
  -4   7   2  214.50   13.22
   4  -7  -2  207.27    8.65
   4  -7  -2  207.39    8.26
   4  -7  -2  205.99   13.20
  -4   7   2  236.63   12.38
  -4   7   3   16.60    3.47
  -4   7   3   26.00    5.18
  -4   7   3   20.21    4.63
   4  -7  -3   24.15    5.86
  -4   7   4   12.73    3.71
   4  -7  -4   18.14    5.61
  -4   7   4    9.65    3.71
  -4   7   5   20.57    5.30
   4  -7  -5   20.62    7.75
  -4   7   5   16.17    4.81
   4  -7  -6   94.37   10.85
  -4   7   6   78.77    6.74
  -4   7   6   95.50    8.24
   4  -7  -7   44.73    8.71
  -4   7   7   59.39    8.19
  -4   8   0  142.26    8.73
  -4   8   0  148.70    9.94
  -4   8   0  130.41    9.01
   4  -8   0  145.68    8.08
   4  -8   0  140.37    9.36
  -4   8   1   16.76    4.64
  -4   8   1    7.17    3.40
   4  -8  -1    6.11    5.15
   4  -8  -1    8.38    1.47
  -4   8   1    3.57    3.44
  -4   8   2   87.16    7.31
  -4   8   2   93.99    6.89
  -4   8   2   70.93    7.82
   4  -8  -2   86.62    9.23
   4  -8  -2   90.84    5.72
   4  -8  -2   89.07    4.69
   4  -8  -3    9.58    7.90
  -4   8   3   -0.99    5.33
  -4   8   3   -3.34    4.70
   4  -8  -4   13.51    5.62
  -4   8   4   30.10    6.20
  -4   8   4   20.07    6.07
  -4   8   5   -2.10    3.71
   4  -8  -5   11.12    6.82
  -4   8   5    0.12    4.94
   4  -8  -6   -3.47    6.82
  -4   8   6    8.48    6.27
   4  -9   0   22.71    5.14
  -4   9   0   56.49    6.50
  -4   9   0   46.07    5.44
  -4   9   0   29.75    5.00
   4  -9   0   39.77    4.07
  -4   9   1  324.16   19.91
  -4   9   1  392.35   18.55
  -4   9   1  349.41   16.83
   4  -9  -1  349.15   17.76
  -4   9   2   25.69    6.55
  -4   9   2   19.10    4.96
   4  -9  -2   30.31    8.51
   4  -9  -3    4.07    7.31
  -4   9   3    6.21    5.46
  -4   9   3    1.61    5.96
  -4   9   4    4.22    8.07
  -4   9   4   19.85    5.34
   4  -9  -4   15.59   10.67
  -4   9   5    3.60   10.20
   4 -10   0   26.83    8.59
  -4  10   0   28.21    8.62
  -4  10   0   50.57    7.68
   4 -10  -1    5.14    8.25
  -4  10   1   -4.95    7.55
  -4  10   1    7.76    5.05
  -4  10   2   14.89    5.58
   4 -10  -2   28.27   10.54
  -4  10   2   17.51    6.71
  -4  10   3  108.53   13.19
   4 -10  -3  110.52   13.81
  -4  10   3  106.95   10.58
  -4  11   0   14.24    6.38
   4 -11   0   26.53   10.59
  -4  11   0   -0.25    9.64
  -4  11   1   -2.61   10.30
  -4  11   1   12.26    6.07
   4 -11  -1    2.39   11.10
  -3 -10   2   82.29    9.98
  -3 -10   3   63.60    9.16
  -3 -10   4  198.02   13.75
  -3 -10   5    8.00    9.08
   3  10  -6    8.66    7.41
  -3 -10   6    6.95    6.59
  -3 -10   7  105.83   10.96
   3  10  -7   85.85   12.23
  -3 -10   8   35.62    7.95
   3   9  -1  224.21   17.11
  -3  -9   1  257.32   17.72
  -3  -9   2  187.33   14.77
   3   9  -2  144.17   14.94
  -3  -9   3  180.76   14.58
   3   9  -3  150.19   10.85
   3   9  -4    2.14    5.17
  -3  -9   4    3.35    5.15
  -3  -9   5   19.95    6.73
   3   9  -5    6.29    7.93
   3   9  -6    0.25    7.26
  -3  -9   6   -6.03    6.63
  -3  -9   7   97.30    8.85
   3   9  -7   79.62    8.32
   3   9  -8   28.96    8.22
  -3  -9   8   10.17    4.48
  -3  -9   9   39.21    8.48
   3   9  -9   44.43    8.14
  -3  -9  10   29.73    8.10
   3   9 -10   11.78    6.73
   3   8  -1    4.74    7.23
  -3  -8   1   11.99    5.22
  -3  -8   1   15.85    3.59
  -3  -8   2    0.62    2.59
   3   8  -2    2.73    2.73
   3   8  -2    0.25    4.27
  -3  -8   2   -1.07    4.29
   3   8  -3   -3.40    3.90
  -3  -8   3    4.98    2.19
   3   8  -3   -3.84    3.35
  -3  -8   3   -3.42    5.55
  -3  -8   3    0.96    5.38
   3   8  -4    1.51    4.41
   3   8  -4   -0.62    4.21
  -3  -8   4    2.69    4.91
  -3  -8   4   -1.56    3.73
   3   8  -5   14.17    5.14
  -3  -8   5   -6.97    7.09
   3   8  -5   12.35    5.31
  -3  -8   5    0.24    4.10
  -3  -8   6  224.92   12.42
   3   8  -6  229.21   11.86
   3   8  -6  212.72   13.59
  -3  -8   7   45.31    5.82
   3   8  -7   44.00    3.22
   3   8  -7   45.61    6.64
   3   8  -8   27.14    3.09
   3   8  -8   39.56    6.56
  -3  -8   8   29.92    5.33
  -3  -8   9   -8.59    6.05
   3   8  -9   -3.24    3.71
   3   8  -9    8.62    3.20
   3   8 -10   25.48    6.52
  -3  -8  10   32.22    6.04
  -3  -8  11   80.21    8.20
   3   8 -11   73.12    8.23
  -3  -7   1   59.07    4.57
  -3  -7   1   51.21    7.80
  -3  -7   1   50.14    6.54
   3   7  -1   56.58    3.98
   3   7  -1   54.80    6.23
  -3  -7   2    8.69    5.60
  -3  -7   2    3.96    2.48
  -3  -7   2    4.06    3.82
   3   7  -2    4.76    5.52
   3   7  -2    6.06    2.60
   3   7  -3  489.13   24.34
   3   7  -3  520.53   21.81
  -3  -7   3  527.73   23.29
  -3  -7   3  491.62   24.59
  -3  -7   3  519.81   25.95
  -3  -7   4  104.33    7.01
   3   7  -4  101.74    8.55
   3   7  -4  104.09    7.29
  -3  -7   4   98.08    8.00
   3   7  -5    3.70    3.33
   3   7  -5    5.24    3.62
  -3  -7   5    2.66    4.47
  -3  -7   5   -0.70    4.08
  -3  -7   6   33.74    4.24
   3   7  -6   28.43    4.19
  -3  -7   6   31.54    4.87
   3   7  -6   39.48    5.06
   3   7  -6   36.47    2.48
   3   7  -7   24.44    4.26
  -3  -7   7   26.60    4.72
  -3  -7   7   31.60    5.79
   3   7  -7   25.93    4.67
   3   7  -7   29.98    2.59
   3   7  -8    5.51    4.91
  -3  -7   8   -0.69    4.51
   3   7  -8    2.71    2.22
  -3  -7   8   -2.17    3.26
   3   7  -9    8.26    3.78
   3   7  -9    5.78    2.58
  -3  -7   9   11.55    4.09
   3   7 -10   13.07    5.25
  -3  -7  10   10.91    3.96
   3   7 -10   16.82    4.91
   3   7 -11   17.72    5.91
   3   7 -11    5.88    5.64
   3   7 -12   29.55    5.43
   3   7 -12   31.56    6.12
   3   6  -1  221.66   11.70
  -3  -6   1  231.31   12.92
  -3  -6   1  239.75   13.00
  -3  -6   1  205.82    9.34
   3   6  -1  227.48   11.25
   3   6  -2  347.97   16.55
   3   6  -2  383.45   16.92
  -3  -6   2  372.10   19.68
  -3  -6   2  354.98   14.65
  -3  -6   2  364.68   18.70
   3   6  -3   11.79    3.14
   3   6  -3    8.86    2.46
  -3  -6   3    3.34    3.58
  -3  -6   3   13.05    3.32
  -3  -6   3   12.70    1.47
  -3  -6   3   11.17    3.12
   3   6  -4  405.44   18.87
  -3  -6   4  433.48   22.81
  -3  -6   4  451.67   23.34
   3   6  -4  425.79   17.21
   3   6  -5    1.86    2.60
   3   6  -5    6.68    0.74
  -3  -6   5    6.07    3.74
  -3  -6   5    7.71    3.98
   3   6  -5    9.10    2.58
   3   6  -6  898.20   36.12
   3   6  -6  895.69   38.32
  -3  -6   6  943.03   47.53
  -3  -6   6  908.83   41.00
   3   6  -6  868.11   42.89
   3   6  -7    3.60    2.88
   3   6  -7   11.29    5.65
   3   6  -7    2.71    1.97
  -3  -6   7   -0.81    5.91
  -3  -6   7   -0.24    3.97
   3   6  -8   92.16    7.60
   3   6  -8   90.01    5.54
   3   6  -8   81.45    4.37
   3   6  -8   77.15    5.43
  -3  -6   8   87.31    8.12
   3   6  -9    9.51    3.83
   3   6  -9   11.18    2.95
   3   6  -9   10.61    1.77
  -3  -6   9   19.71    5.68
   3   6 -10   -1.49    2.75
   3   6 -10    5.89    4.41
  -3  -6  10    8.47    5.37
   3   6 -11   -0.57    2.97
   3   6 -11    1.22    5.39
   3   6 -12   14.36    6.50
   3   6 -12   14.42    7.09
  -3  -6  13  349.02   23.32
  -3  -5   1    2.19    1.71
   3   5  -1    1.72    1.60
  -3  -5   1   -0.24    2.86
   3   5  -1    0.50    2.60
  -3  -5   1    2.06    3.63
  -3  -5   2   95.76    4.46
  -3  -5   2  100.56    6.26
   3   5  -2   99.99    6.12
   3   5  -2   99.36    5.53
  -3  -5   2   98.77    7.07
  -3  -5   3  684.52   31.07
   3   5  -3  643.15   24.34
   3   5  -3  682.70   28.55
  -3  -5   3  680.85   27.26
  -3  -5   3  636.53   31.54
   3   5  -4   11.53    3.31
  -3  -5   4    4.96    4.13
  -3  -5   4    4.68    2.64
   3   5  -4   10.33    2.74
   3   5  -5  374.13   14.83
   3   5  -5  381.36   16.19
  -3  -5   5  390.72   15.87
   3   5  -5  396.96   17.96
  -3  -5   5  396.83   18.53
  -3  -5   6 2165.77  119.56
   3   5  -6 1933.71   78.25
   3   5  -6 1927.36   67.94
   3   5  -6 1996.98   93.55
   3   5  -7   79.64    4.43
   3   5  -7   85.40    4.97
   3   5  -7   87.28    6.62
   3   5  -7   91.28    4.41
  -3  -5   7   92.08    7.77
  -3  -5   7   77.49    4.70
  -3  -5   8  148.97    9.87
   3   5  -8  136.34    6.97
   3   5  -8  126.73    8.82
   3   5  -8  129.42    6.28
   3   5  -8  134.78    6.57
  -3  -5   8  123.27    7.09
   3   5  -9   -3.43    3.68
   3   5  -9    1.03    2.28
   3   5  -9    1.40    2.11
  -3  -5   9    0.46    3.94
  -3  -5   9   -1.79    2.39
   3   5 -10    6.31    3.27
   3   5 -10    2.03    3.73
   3   5 -10    1.96    3.31
  -3  -5  10   -0.35    6.26
  -3  -5  10    1.43    5.12
   3   5 -11   -1.69    3.49
   3   5 -11    1.80    4.05
   3   5 -11   -1.22    3.55
   3   5 -12   -4.74    4.96
   3   5 -12    5.30    3.38
   3   5 -12    1.22    4.89
  -3  -5  13  123.76   12.56
  -3  -4   1   65.94    3.65
   3   4  -1   72.07    4.69
   3   4  -1   67.97    3.56
  -3  -4   1   65.28    4.75
  -3  -4   1   78.06    4.77
  -3  -4   2   21.97    3.14
   3   4  -2   23.71    2.61
   3   4  -2   17.85    2.08
  -3  -4   2   21.48    2.52
  -3  -4   2   16.46    2.74
  -3  -4   2   19.17    1.48
   3   4  -3  986.58   37.34
   3   4  -3 1012.39   38.40
  -3  -4   3  959.76   37.88
  -3  -4   3  967.07   38.59
  -3  -4   3  941.01   36.20
  -3  -4   4  555.27   28.32
   3   4  -4  498.58   19.26
   3   4  -4  553.63   22.34
  -3  -4   4  574.90   22.33
  -3  -4   4  522.11   20.25
  -3  -4   5  237.75   12.06
  -3  -4   5  207.61    8.90
  -3  -4   5  221.96    8.70
   3   4  -5  225.61   10.74
   3   4  -5  219.95   10.43
   3   4  -5  223.59    9.24
  -3  -4   6  154.83    7.58
   3   4  -6  160.89    7.99
  -3  -4   6  177.83   10.11
  -3  -4   6  157.16    7.67
   3   4  -6  157.12    7.04
   3   4  -6  152.86    8.71
   3   4  -6  166.01    6.77
  -3  -4   7   23.77    3.81
  -3  -4   7   19.33    2.75
   3   4  -7   26.37    2.70
   3   4  -7   24.99    2.43
   3   4  -7   29.02    5.27
   3   4  -7   22.87    2.00
  -3  -4   7   27.22    4.42
  -3  -4   8   40.72    4.29
   3   4  -8   39.60    3.93
  -3  -4   8   37.15    4.50
  -3  -4   8   32.43    4.77
   3   4  -8   46.25    5.75
   3   4  -8   40.83    3.86
   3   4  -9  273.33   13.26
  -3  -4   9  269.64   14.28
  -3  -4   9  259.39   13.08
   3   4  -9  262.25   12.29
   3   4  -9  261.97   12.29
   3   4  -9  256.08   13.83
  -3  -4   9  234.30   11.60
   3   4 -10   -2.33    3.18
   3   4 -10    1.79    2.79
  -3  -4  10   -4.53    3.93
  -3  -4  10    1.85    4.04
  -3  -4  10    3.90    4.14
   3   4 -11   -1.47    3.55
   3   4 -11    1.90    3.46
  -3  -4  11    1.15    5.88
   3   4 -12    4.15    5.25
   3   4 -12   -2.02    5.05
   3   4 -13  105.27   12.89
   3   4 -13  104.47   10.24
  -3  -3   1   61.10    4.04
   3   3  -1   67.97    4.17
   3   3  -1   67.85    3.43
  -3  -3   1   75.27    4.53
  -3  -3   1   66.55    3.28
  -3  -3   2 1521.29   55.46
   3   3  -2 1459.59   52.97
   3   3  -2 1496.96   55.87
  -3  -3   2 1444.02   53.76
  -3  -3   2 1597.11   62.68
  -3  -3   2 1465.26   67.99
  -3  -3   3  152.03    6.84
   3   3  -3  144.01    5.84
   3   3  -3  158.77    8.18
  -3  -3   3  146.49    6.31
   3   3  -4   89.54    4.19
   3   3  -4   92.17    4.77
   3   3  -4   93.46    4.19
  -3  -3   4  100.49    5.20
  -3  -3   4   92.54    4.48
  -3  -3   4   85.90    4.08
  -3  -3   5   12.92    2.41
   3   3  -5   21.96    1.32
   3   3  -5   23.42    1.42
   3   3  -5   22.04    1.84
   3   3  -5   23.10    2.93
  -3  -3   5   28.77    2.79
   3   3  -5   19.22    2.40
  -3  -3   5   17.22    2.03
  -3  -3   6   -3.22    2.99
   3   3  -6   -1.83    2.32
   3   3  -6   -0.12    1.59
   3   3  -6   -1.63    1.86
  -3  -3   6    0.12    1.55
   3   3  -7   56.28    3.41
   3   3  -7   58.34    5.14
   3   3  -7   51.04    4.65
  -3  -3   7   54.37    5.04
  -3  -3   7   44.47    3.68
  -3  -3   7   50.70    3.71
   3   3  -8   96.97    8.20
   3   3  -8   76.02    4.48
   3   3  -8   80.41    5.51
  -3  -3   8   71.71    6.45
  -3  -3   8   76.08    5.51
  -3  -3   8   74.81    5.50
   3   3  -9  310.93   13.73
   3   3  -9  303.81   17.49
   3   3  -9  289.83   13.73
  -3  -3   9  268.74   21.08
  -3  -3   9  280.22   13.49
  -3  -3   9  270.89   13.76
  -3  -3  10   55.03    7.64
  -3  -3  10   65.77    6.18
   3   3 -10   70.18    6.00
   3   3 -10   67.74    6.73
  -3  -3  10   76.20    6.90
   3   3 -10   73.94    6.30
   3   3 -11    4.64    4.52
   3   3 -11    3.16    3.75
   3   3 -11    5.79    3.56
  -3  -3  11    0.92    5.96
  -3  -3  11    7.57    6.74
   3   3 -12    2.35    4.03
   3   3 -12    2.81    5.74
   3   3 -13    2.03    5.31
   3   3 -13   23.41    8.05
  -3  -2   1 3333.34  135.30
  -3  -2   1 3252.85  112.54
  -3  -2   1 3458.34  139.82
   3   2  -1 3323.43  137.12
   3   2  -1 3323.56  119.66
  -3  -2   1 3175.67  152.73
  -3  -2   2   44.86    2.56
   3   2  -2   49.88    2.70
   3   2  -2   49.80    2.93
  -3  -2   2   50.81    2.93
  -3  -2   2   51.95    2.49
  -3  -2   2   51.96    3.05
   3   2  -3  414.60   17.19
  -3  -2   3  420.12   15.97
  -3  -2   3  409.46   14.04
   3   2  -3  398.52   14.59
  -3  -2   3  406.58   17.14
   3   2  -4  447.96   15.36
   3   2  -4  452.64   17.57
   3   2  -4  438.09   15.87
  -3  -2   4  508.89   18.38
  -3  -2   4  424.81   15.60
  -3  -2   4  444.11   15.89
   3   2  -4  435.07   22.39
   3   2  -5  133.73    6.72
   3   2  -5  142.34    6.73
   3   2  -5  137.24    5.59
   3   2  -5  143.55    6.35
  -3  -2   5  152.74    6.83
  -3  -2   5  126.19    6.20
  -3  -2   5  139.63    6.41
   3   2  -6   16.85    2.38
   3   2  -6   14.04    3.05
   3   2  -6   11.23    2.20
  -3  -2   6   13.62    2.52
  -3  -2   6   12.29    2.65
  -3  -2   6    7.74    2.42
   3   2  -6   13.64    1.48
  -3  -2   7   28.24    3.32
  -3  -2   7   23.94    2.89
   3   2  -7   22.95    2.69
   3   2  -7   27.66    3.00
   3   2  -7   17.47    3.30
  -3  -2   7   13.39    2.77
   3   2  -8   73.65    4.87
   3   2  -8   74.75    4.65
  -3  -2   8   79.77    6.07
  -3  -2   8   71.84    5.65
  -3  -2   8   64.23    5.28
   3   2  -8   67.70    6.11
   3   2  -9   18.33    5.62
   3   2  -9   30.66    5.01
   3   2  -9   28.24    3.14
  -3  -2   9   20.99    3.88
  -3  -2   9   23.80    4.43
  -3  -2   9   17.86    5.99
   3   2  -9   28.55    3.42
   3   2 -10    5.25    3.54
   3   2 -10    9.52    4.21
  -3  -2  10    8.76    3.87
  -3  -2  10    5.87    6.46
   3   2 -10   11.86    3.05
  -3  -2  10    1.91    5.36
  -3  -2  11    4.62    4.50
   3   2 -11   10.91    3.80
   3   2 -11   11.11    6.47
  -3  -2  11    4.66    4.43
  -3  -2  12   71.67    8.02
   3   2 -12   64.91    7.57
  -3  -2  12   45.78    8.05
   3   2 -12   74.51    8.31
   3   2 -13   36.10    7.92
   3   2 -13   25.85    8.05
  -3  -1   1  465.89   16.39
   3   1  -1  465.40   17.71
   3   1  -1  477.36   18.82
  -3  -1   1  442.13   18.60
  -3  -1   1  471.18   15.74
  -3  -1   2  209.93    7.24
   3   1  -2  205.35    8.79
   3   1  -2  201.95    7.67
   3   1  -2  203.30    8.00
  -3  -1   2  204.26    7.24
  -3  -1   2  209.31   10.40
  -3  -1   2  207.83    9.25
  -3  -1   3  231.09    8.85
   3   1  -3  225.88   10.30
   3   1  -3  229.21    8.78
   3   1  -3  217.80    7.90
  -3  -1   3  224.10    8.45
  -3  -1   3  228.84    9.56
   3   1  -4  631.02   22.79
  -3  -1   4  615.04   22.39
   3   1  -4  628.98   22.64
   3   1  -4  666.16   26.20
  -3  -1   4  715.11   26.73
  -3  -1   4  674.74   22.06
  -3  -1   5  193.04    9.27
   3   1  -5  178.43    6.41
  -3  -1   5  170.98    7.81
   3   1  -5  188.66    8.41
   3   1  -5  186.48    7.09
   3   1  -5  175.98    7.20
  -3  -1   5  187.01    9.02
   3   1  -6   30.80    3.04
   3   1  -6   35.39    2.67
   3   1  -6   31.58    3.66
  -3  -1   6   36.27    3.64
  -3  -1   6   31.57    3.52
  -3  -1   6   29.97    2.67
   3   1  -7  199.16    9.16
   3   1  -7  192.72    8.54
   3   1  -7  202.97    8.42
  -3  -1   7  189.76    8.36
   3   1  -7  191.12    8.91
  -3  -1   7  190.12   10.49
  -3  -1   7  181.05    9.20
   3   1  -8   45.22    5.00
   3   1  -8   51.04    4.51
  -3  -1   8   40.44    4.65
   3   1  -8   54.01    3.66
   3   1  -8   53.85    5.86
  -3  -1   8   43.99    4.46
  -3  -1   8   45.58    5.07
   3   1  -9   19.27    4.03
   3   1  -9   23.70    2.98
   3   1  -9   25.24    2.86
   3   1  -9   26.01    4.76
  -3  -1   9   19.20    3.95
  -3  -1   9   29.63    3.84
  -3  -1   9   21.40    5.65
   3   1 -10   13.56    3.12
   3   1 -10   22.21    6.22
   3   1 -10   21.52    4.44
   3   1 -10    3.78    4.76
  -3  -1  10   18.14    5.63
  -3  -1  10   18.86    4.18
  -3  -1  10   12.49    3.90
  -3  -1  11  154.26   12.83
   3   1 -11  161.85   10.52
   3   1 -11  187.11   11.11
   3   1 -11  181.95   10.99
  -3  -1  11  173.87   10.93
  -3  -1  12   25.48    5.55
   3   1 -12   23.77    5.30
   3   1 -12   29.78    7.08
  -3  -1  12   17.30    6.40
   3   1 -13   44.55   11.47
   3   1 -13   33.26    9.20
  -3   0   1   29.34    2.20
   3   0  -1   31.57    1.67
   3   0  -1   29.47    2.43
   3   0  -1   30.17    1.79
  -3   0   1   30.01    1.95
  -3   0   1   30.46    1.87
  -3   0   2   74.04    3.56
  -3   0   2   80.89    4.17
  -3   0   2   69.75    3.20
   3   0  -2   74.89    2.97
   3   0  -2   72.25    3.78
   3   0  -2   69.92    3.27
  -3   0   3 2526.46   93.30
  -3   0   3 2425.05  101.14
   3   0  -3 2348.14   89.41
   3   0  -3 2481.92   93.17
  -3   0   3 2433.39  104.82
  -3   0   4 2735.77   91.71
   3   0  -4 2770.50  102.95
   3   0  -4 2650.73  120.18
  -3   0   4 3082.11  119.54
  -3   0   4 2632.38   90.82
   3   0  -5   42.20    3.46
  -3   0   5   34.18    3.05
  -3   0   5   38.58    3.18
   3   0  -5   40.27    2.46
   3   0  -5   44.67    3.53
   3   0  -5   41.75    1.82
   3   0  -5   37.83    3.16
  -3   0   5   44.07    2.72
  -3   0   6  500.97   18.43
   3   0  -6  491.57   18.40
   3   0  -6  506.73   19.70
   3   0  -6  501.69   18.15
   3   0  -6  509.11   23.15
  -3   0   6  497.55   33.11
  -3   0   6  505.96   21.10
  -3   0   7  112.23    6.92
   3   0  -7  113.04    5.09
   3   0  -7  121.56    5.30
   3   0  -7   97.86    6.83
  -3   0   7  116.43    6.65
  -3   0   7  108.95    6.19
   3   0  -7  112.83    6.57
  -3   0   8  281.37   12.82
   3   0  -8  280.43   11.10
   3   0  -8  266.92   11.29
   3   0  -8  275.41   14.76
   3   0  -8  265.69   12.07
  -3   0   8  267.33   14.82
  -3   0   8  258.25   12.35
  -3   0   9    3.25    2.89
   3   0  -9    2.22    2.77
   3   0  -9    0.24    2.07
   3   0  -9    0.37    3.54
   3   0  -9    3.29    3.78
  -3   0   9   -2.68    3.01
  -3   0   9   -0.12    6.39
  -3   0   9   -0.78    3.01
  -3   0  10  330.06   24.13
   3   0 -10  388.92   16.31
   3   0 -10  367.81   15.77
   3   0 -10  338.91   23.03
  -3   0  10  349.52   17.00
   3   0 -10  355.95   18.55
   3   0 -11  272.76   15.24
   3   0 -11  234.19   15.02
  -3   0  11  227.02   14.98
  -3   0  11  235.11   22.45
  -3   0  12    5.66    6.84
   3   0 -12    0.37    8.67
   3   0 -12   -3.28    5.09
  -3   1   0  384.15   15.50
  -3   1   0  417.77   14.28
   3  -1   0  409.65   14.16
  -3   1   0  427.48   17.29
  -3   1   1  297.01   13.03
   3  -1  -1  309.53   10.84
  -3   1   1  327.19   13.13
  -3   1   1  328.82   12.47
   3  -1  -2 1148.50   40.65
  -3   1   2 1142.76   50.11
   3  -1  -2 1246.07   47.08
  -3   1   2 1219.71   47.59
  -3   1   2 1220.38   41.57
   3  -1  -3  839.81   30.42
  -3   1   3  829.40   30.18
   3  -1  -3  934.40   35.66
  -3   1   3  939.43   33.15
  -3   1   3  836.22   36.01
  -3   1   4   78.58    4.66
  -3   1   4   66.66    3.38
  -3   1   4   66.43    4.41
   3  -1  -4   71.78    3.29
   3  -1  -4   67.25    4.30
   3  -1  -4   70.86    4.62
   3  -1  -5   84.45    4.08
  -3   1   5   80.80    4.59
   3  -1  -5   84.46    5.47
   3  -1  -5   78.29    5.24
   3  -1  -5   83.90    3.28
  -3   1   5   76.07    4.41
  -3   1   5   78.45    5.13
   3  -1  -6  188.81    8.59
   3  -1  -6  214.15    8.20
   3  -1  -6  219.28    8.51
   3  -1  -6  201.25   10.21
  -3   1   6  202.67    8.92
  -3   1   6  227.13    9.65
  -3   1   6  227.19   10.17
  -3   1   7  241.49   13.90
   3  -1  -7  223.95   12.16
   3  -1  -7  238.00    9.89
   3  -1  -7  237.36    9.07
  -3   1   7  244.52   11.60
  -3   1   7  227.96   11.19
  -3   1   7  249.97   11.44
   3  -1  -7  227.31   10.83
  -3   1   8  338.77   16.35
  -3   1   8  385.26   20.12
   3  -1  -8  390.10   16.06
   3  -1  -8  362.56   17.87
   3  -1  -8  344.67   17.53
   3  -1  -8  387.03   16.55
  -3   1   8  392.95   19.62
  -3   1   8  346.40   16.85
  -3   1   9    1.33    3.00
  -3   1   9   -2.44    3.65
   3  -1  -9    4.54    2.82
   3  -1  -9   -0.85    5.58
   3  -1  -9    2.80    4.02
  -3   1   9    0.84    3.01
   3  -1  -9    3.02    1.79
   3  -1 -10   -2.33    3.19
  -3   1  10   -1.00    3.78
   3  -1 -10    4.36    7.15
   3  -1 -10    1.10    4.51
  -3   1  10    0.60    3.71
   3  -1 -10   -3.94    3.49
   3  -1 -11   93.98    7.59
  -3   1  11   82.00    7.73
  -3   1  12    7.31    5.54
   3  -2   0   10.38    1.69
  -3   2   0    7.48    1.12
  -3   2   0   13.63    2.35
  -3   2   1  470.20   16.46
   3  -2  -1  454.28   16.63
  -3   2   1  448.02   18.56
  -3   2   1  463.06   18.92
   3  -2  -2  426.16   15.33
  -3   2   2  448.08   16.03
  -3   2   2  442.96   18.46
  -3   2   2  471.12   16.52
   3  -2  -3   13.00    3.01
  -3   2   3    6.90    0.57
   3  -2  -3   17.85    3.12
  -3   2   3    3.32    0.74
  -3   2   3    2.09    1.72
  -3   2   3    3.19    1.60
  -3   2   4   -0.84    0.84
   3  -2  -4    2.20    0.55
   3  -2  -4    2.52    0.91
   3  -2  -4   -2.41    1.81
   3  -2  -4   -1.91    1.79
  -3   2   4    0.22    0.56
  -3   2   4   -0.49    2.70
  -3   2   4    1.71    2.20
   3  -2  -5  230.62    9.77
  -3   2   5  241.78   11.16
   3  -2  -5  251.95   11.49
   3  -2  -5  249.07    9.74
   3  -2  -5  250.68    8.69
  -3   2   5  265.75   11.03
  -3   2   5  236.68    9.25
  -3   2   5  248.96   10.28
  -3   2   5  254.84   13.69
  -3   2   6  377.50   16.49
   3  -2  -6  426.35   16.76
   3  -2  -6  390.06   14.86
   3  -2  -6  390.58   20.18
   3  -2  -6  372.66   19.28
  -3   2   6  416.00   18.89
  -3   2   6  387.15   16.02
  -3   2   6  427.92   21.28
  -3   2   7  110.07    7.18
  -3   2   7  118.96    6.45
   3  -2  -7  146.91    6.63
   3  -2  -7  127.74    7.73
   3  -2  -7  119.24    8.46
  -3   2   7  152.39    9.81
   3  -2  -8   16.57    3.70
   3  -2  -8   21.21    3.03
   3  -2  -8   18.01    2.68
   3  -2  -8   16.86    3.85
  -3   2   8   21.43    3.63
  -3   2   8   17.08    4.48
  -3   2   8   16.17    5.54
   3  -2  -9   44.39    4.63
   3  -2  -9   21.99    6.37
   3  -2  -9   35.96    5.26
  -3   2   9   36.98    4.46
   3  -2  -9   41.97    4.52
   3  -2 -10  386.15   25.47
   3  -2 -10  281.51   19.90
   3  -2 -10  357.58   17.99
  -3   2  10  353.51   18.58
   3  -2 -11  106.49    9.23
   3  -2 -11  101.58   12.24
  -3   2  11   86.37    9.63
   3  -3   0  523.22   23.34
   3  -3   0  503.42   18.69
  -3   3   0  532.33   20.21
  -3   3   0  522.31   19.85
  -3   3   1    5.42    1.18
  -3   3   1    3.47    1.55
  -3   3   1    1.22    1.96
   3  -3  -1    4.85    1.70
  -3   3   2 2970.42  106.70
   3  -3  -2 2857.97   95.55
  -3   3   2 2976.22  106.70
  -3   3   2 3204.42  130.70
  -3   3   2 3101.94  114.50
   3  -3  -3   53.01    3.95
  -3   3   3   63.46    3.81
  -3   3   3   48.53    3.81
  -3   3   3   55.72    2.96
   3  -3  -4   54.85    2.67
   3  -3  -4   48.10    3.46
   3  -3  -4   50.59    2.87
   3  -3  -4   46.76    3.69
  -3   3   4   42.26    2.82
  -3   3   4   43.52    3.32
  -3   3   4   46.46    4.05
  -3   3   4   55.56    3.80
   3  -3  -5    1.52    1.87
  -3   3   5    3.89    3.78
   3  -3  -5    1.01    1.12
   3  -3  -5    6.08    2.98
   3  -3  -5    3.92    2.49
  -3   3   5    2.77    1.57
  -3   3   5   -0.73    3.92
  -3   3   5   -3.80    2.21
   3  -3  -6    1.35    1.35
   3  -3  -6    0.95    2.38
   3  -3  -6    2.97    2.61
  -3   3   6    2.71    2.00
  -3   3   6    2.69    2.32
  -3   3   6    7.45    3.30
  -3   3   6    4.88    2.66
   3  -3  -6    1.78    2.25
   3  -3  -7    0.11    1.81
   3  -3  -7    3.45    2.74
   3  -3  -7   -0.83    3.57
  -3   3   7    1.96    1.73
  -3   3   7    7.30    6.45
  -3   3   7    1.00    4.32
  -3   3   7    0.00    2.80
   3  -3  -7    0.84    1.67
   3  -3  -8   13.95    2.84
   3  -3  -8   11.41    2.76
   3  -3  -8    1.19    4.74
   3  -3  -8   10.48    6.08
  -3   3   8   11.15    4.12
   3  -3  -9   49.14    4.56
   3  -3  -9   41.44    4.82
   3  -3  -9   35.45    5.79
  -3   3   9   36.86    6.27
   3  -3  -9   42.87    7.64
   3  -3 -10   -6.58    7.18
  -3   3  10    7.66    4.31
   3  -3 -10    3.19    2.85
  -3   3  11  234.35   17.24
   3  -3 -11  239.28   19.10
  -3   4   0    6.94    1.06
  -3   4   0    7.96    2.94
   3  -4   0    7.94    1.12
   3  -4   0    6.19    2.06
  -3   4   0    8.00    1.22
  -3   4   1  275.09   10.25
   3  -4  -1  277.21   10.48
   3  -4  -1  260.87   10.47
  -3   4   1  265.78   13.28
  -3   4   1  304.31   11.65
  -3   4   1  268.37   11.24
   3  -4  -2   76.45    4.34
  -3   4   2   80.18    4.31
  -3   4   2   85.44    4.99
  -3   4   2   91.54    5.12
  -3   4   2   99.54    4.69
   3  -4  -3 1561.87   63.36
   3  -4  -3 1528.06   54.30
   3  -4  -3 1584.99   55.15
  -3   4   3 1568.78   57.69
  -3   4   3 1654.87   72.94
  -3   4   3 1806.20   75.28
  -3   4   4   40.83    3.20
  -3   4   4   57.98    4.56
  -3   4   4   42.95    4.54
  -3   4   4   52.38    4.45
   3  -4  -4   48.59    3.93
   3  -4  -4   49.97    3.09
   3  -4  -4   56.95    2.52
   3  -4  -5    7.28    1.37
   3  -4  -5    7.05    2.66
  -3   4   5   13.88    2.83
  -3   4   5   14.70    5.14
  -3   4   5    4.22    2.66
  -3   4   5    4.89    2.44
   3  -4  -5    5.70    3.92
   3  -4  -6  566.59   20.07
  -3   4   6  530.42   24.08
  -3   4   6  512.58   21.20
  -3   4   6  519.12   22.64
  -3   4   6  563.55   34.28
   3  -4  -6  563.69   26.83
   3  -4  -6  496.38   23.33
   3  -4  -7   28.67    2.86
   3  -4  -7   33.58    3.65
   3  -4  -7   30.45    6.42
  -3   4   7   37.27    4.99
  -3   4   7   28.78    3.67
   3  -4  -8    7.66    2.52
   3  -4  -8    4.50    4.03
   3  -4  -8    6.56    4.53
  -3   4   8    8.00    3.27
   3  -4  -9   20.95    3.78
   3  -4  -9   14.34    6.33
  -3   4   9   16.14    4.22
   3  -4 -10   -4.43    5.99
  -3   4  10    5.02    4.06
  -3   5   0   92.66    4.58
  -3   5   0   86.06    5.00
   3  -5   0   88.84    4.39
   3  -5   0   80.24    4.98
  -3   5   0   80.48    5.49
  -3   5   1  756.53   26.33
  -3   5   1  681.37   35.62
   3  -5  -1  688.81   26.14
  -3   5   1  662.56   27.09
  -3   5   1  714.34   26.49
   3  -5  -1  709.67   29.44
  -3   5   2  694.72   24.78
   3  -5  -2  726.87   28.35
   3  -5  -2  675.20   25.62
  -3   5   2  725.35   27.35
   3  -5  -3    1.68    0.67
   3  -5  -3   -0.45    0.79
   3  -5  -3   -4.91    3.71
  -3   5   3   -2.09    2.09
  -3   5   3   -1.35    4.31
  -3   5   3    0.11    2.89
  -3   5   3   -0.25    1.85
   3  -5  -4   60.33    2.98
   3  -5  -4   59.42    4.21
  -3   5   4   55.35    3.95
  -3   5   4   59.92    4.32
  -3   5   4   61.17    5.41
  -3   5   4   72.45    5.34
   3  -5  -4   58.20    5.73
   3  -5  -5   -1.71    1.14
   3  -5  -5   -1.03    2.18
   3  -5  -5    1.79    3.45
  -3   5   5    2.09    2.21
  -3   5   5    3.94    3.44
  -3   5   5    1.10    4.17
  -3   5   5    1.33    3.00
   3  -5  -6  399.62   19.83
   3  -5  -6  369.02   18.90
  -3   5   6  382.30   18.45
  -3   5   6  384.33   19.13
   3  -5  -6  377.53   17.89
  -3   5   7   10.47    3.13
   3  -5  -7   11.49    2.07
   3  -5  -7   15.14    3.73
   3  -5  -7    4.29    4.65
  -3   5   7    8.16    3.90
   3  -5  -8   27.71    3.68
   3  -5  -8   21.38    5.97
  -3   5   8   21.90    4.50
  -3   5   8   22.42    5.45
   3  -5  -9   30.90    8.03
  -3   5   9   43.93    6.74
   3  -6   0  121.62    5.69
   3  -6   0  106.03    6.91
  -3   6   0  100.48    5.91
  -3   6   0  117.12    5.51
  -3   6   0  110.83    6.57
   3  -6  -1    4.29    1.54
   3  -6  -1    2.17    2.54
  -3   6   1    0.72    2.29
  -3   6   1    0.45    2.46
  -3   6   1    2.21    2.33
   3  -6  -2  300.17   11.64
   3  -6  -2  262.73   12.31
  -3   6   2  267.39   13.88
  -3   6   2  299.67   13.60
  -3   6   2  312.01   14.02
  -3   6   2  292.58   13.85
   3  -6  -3    2.88    2.76
   3  -6  -3    6.33    1.24
   3  -6  -3    7.82    1.45
  -3   6   3    4.58    2.35
  -3   6   3    2.22    2.22
  -3   6   3    3.69    4.92
  -3   6   3    6.59    2.57
  -3   6   4   15.07    3.21
  -3   6   4   12.35    2.72
  -3   6   4    7.74    4.43
  -3   6   4   14.86    3.69
   3  -6  -4   15.48    1.59
   3  -6  -4   15.30    4.66
   3  -6  -5  905.28   47.61
   3  -6  -5  877.69   45.60
   3  -6  -5  903.41   38.07
  -3   6   5  950.62   42.99
  -3   6   5  924.06   38.05
   3  -6  -6    2.64    1.72
   3  -6  -6    1.49    3.44
   3  -6  -6   -7.04    6.21
  -3   6   6    8.45    4.17
  -3   6   6   -1.59    4.66
   3  -6  -7   62.13    9.01
  -3   6   7   62.53    6.81
  -3   6   7   67.38    6.34
   3  -6  -7   75.54    8.37
   3  -6  -8    6.71    6.59
  -3   6   8    6.95    6.35
  -3   6   8   -3.51    4.72
   3  -7   0  120.54    5.89
   3  -7   0  101.76    7.50
  -3   7   0   94.52    6.34
  -3   7   0   97.42    7.65
  -3   7   0  103.06    6.44
   3  -7  -1    0.44    1.32
   3  -7  -1    5.55    4.47
  -3   7   1    5.80    2.96
  -3   7   1    0.12    2.42
  -3   7   1    1.01    2.37
   3  -7  -2   88.54    4.53
   3  -7  -2   82.38    6.15
  -3   7   2   89.56    6.39
  -3   7   2   89.78    6.98
  -3   7   2   93.60    7.90
  -3   7   2  102.15    6.58
   3  -7  -3    2.96    1.37
   3  -7  -3    9.13    4.56
  -3   7   3    3.10    3.47
  -3   7   3   -0.12    3.59
  -3   7   3    0.11    3.82
   3  -7  -3    1.33    1.66
  -3   7   3    5.42    4.93
   3  -7  -4  171.56    9.17
   3  -7  -4  179.95   11.65
  -3   7   4  154.80   10.16
  -3   7   4  178.69    9.68
   3  -7  -4  188.25    9.36
   3  -7  -5   70.42    5.50
  -3   7   5   67.77    8.28
  -3   7   5   79.98    6.42
   3  -7  -5   70.79    8.03
   3  -7  -6   51.65   10.31
  -3   7   6   49.32    7.38
  -3   7   6   50.48    6.01
   3  -7  -7   -1.80    6.00
  -3   7   7    0.24    4.89
   3  -8   0   15.00    2.98
   3  -8   0    9.53    3.62
  -3   8   0   10.43    2.84
  -3   8   0    6.26    4.79
  -3   8   1  895.32   34.65
  -3   8   1  875.80   51.21
  -3   8   1  928.22   46.53
   3  -8  -1  833.54   42.58
   3  -8  -1  872.23   45.12
   3  -8  -2   22.45    2.86
   3  -8  -2   10.01    4.58
  -3   8   2   17.26    4.35
  -3   8   2   24.54    4.93
  -3   8   2   19.97    5.67
  -3   8   2   18.91    5.21
   3  -8  -3   25.53    7.59
  -3   8   3   39.85    5.46
  -3   8   3   50.23    5.71
   3  -8  -3   49.18    3.88
   3  -8  -3   55.53    3.80
   3  -8  -4  363.26   25.21
   3  -8  -4  340.32   20.13
  -3   8   4  418.03   18.42
  -3   8   4  347.59   19.40
   3  -8  -5  101.88    9.51
  -3   8   5   73.76   10.03
  -3   8   5   99.69    8.27
   3  -8  -6   29.02    8.43
  -3   8   6   29.37   10.12
   3  -9   0  174.48   10.75
  -3   9   0  153.16   10.38
  -3   9   0  152.22    9.78
   3  -9   0  155.07   10.50
   3  -9  -1  467.18   20.82
   3  -9  -1  451.94   28.10
  -3   9   1  435.10   20.28
  -3   9   1  489.20   24.41
   3  -9  -2    0.72    7.73
  -3   9   2    2.86    5.22
  -3   9   2    3.35    3.35
   3  -9  -3    8.81    6.16
  -3   9   3   -3.98    7.58
  -3   9   3   -4.97    3.23
   3  -9  -4    1.33    8.81
  -3   9   4   -2.61    5.96
  -3   9   5   11.84    8.22
   3 -10   0    9.02    5.53
  -3  10   0   26.16    5.13
  -3  10   0   27.37    6.69
   3 -10  -1    0.24    5.67
  -3  10   1   16.90    8.45
  -3  10   1   -1.48    5.56
   3 -10  -2  292.07   19.85
  -3  10   2  288.48   20.56
  -3  10   2  280.00   20.07
   3 -10  -3  193.12   16.84
  -3  10   3  165.97   16.94
   3 -11   0   35.43    7.93
  -3  11   0   63.43    7.39
  -3  11   1  102.23   10.74
  -2 -11   5   18.36   10.12
  -2 -11   6    3.65    6.83
  -2 -10   1  148.27   14.28
  -2 -10   2   27.09    7.19
   2  10  -3   18.14    7.43
  -2 -10   3   32.65    7.31
  -2 -10   4   46.53    7.33
   2  10  -4   49.95    8.43
  -2 -10   5   -1.18    6.99
   2  10  -5    2.00    6.64
   2  10  -6    0.87    6.09
  -2 -10   6    9.26    5.11
   2  10  -7   29.27    9.10
  -2 -10   7   20.59    7.86
   2  10  -8   75.41    9.37
  -2 -10   8   87.91    8.60
   2  10  -9   18.40    6.98
  -2 -10   9   14.33    7.76
   2   9  -1   15.42    6.14
  -2  -9   1   10.36    6.71
  -2  -9   1    6.06    4.70
  -2  -9   2   -4.18    3.69
   2   9  -2    9.69    7.68
  -2  -9   2   -3.77    5.90
  -2  -9   3   31.70    6.51
   2   9  -3   26.70    6.05
   2   9  -3   24.65    4.68
  -2  -9   3   28.98    3.40
   2   9  -4    1.23    3.44
  -2  -9   4    0.47    5.70
  -2  -9   4    1.07    2.37
   2   9  -5  174.30   14.12
   2   9  -5  176.98   11.49
   2   9  -5  172.19    9.45
  -2  -9   5  195.66   12.20
   2   9  -6   28.64    2.92
  -2  -9   6   39.74    6.71
   2   9  -6   22.44    5.55
   2   9  -6   37.34    7.22
   2   9  -7  179.29   11.47
   2   9  -7  164.98   10.12
  -2  -9   7  191.84   13.25
   2   9  -8   18.13    5.76
  -2  -9   8   16.84    4.81
   2   9  -9   92.15    9.97
  -2  -9   9  108.17    9.29
   2   9 -10   48.59    7.98
  -2  -9  10   50.13    6.50
  -2  -9  11   -5.94    5.94
   2   8  -1   24.47    2.97
   2   8  -1   14.55    7.15
   2   8  -1   28.73    3.06
  -2  -8   1   34.97    4.95
  -2  -8   1   24.94    3.58
  -2  -8   2  257.85   14.90
   2   8  -2  253.45   13.75
   2   8  -2  259.75   13.46
   2   8  -2  245.21   11.97
   2   8  -2  231.95   12.58
  -2  -8   2  257.73   16.23
  -2  -8   2  233.09   10.63
   2   8  -3  284.09   13.88
   2   8  -3  271.09   13.92
  -2  -8   3  245.76   13.44
   2   8  -3  255.07   12.91
  -2  -8   3  272.48   14.05
  -2  -8   3  282.65   15.73
   2   8  -3  246.26   14.04
   2   8  -4   59.31    3.61
  -2  -8   4   48.94    3.82
   2   8  -4   49.64    6.76
   2   8  -4   55.40    5.76
   2   8  -4   58.83    3.34
  -2  -8   4   58.58    7.07
  -2  -8   4   62.10    6.57
   2   8  -5   42.81    5.32
   2   8  -5   46.38    5.88
   2   8  -5   39.05    3.25
  -2  -8   5   57.90    8.41
  -2  -8   5   42.23    5.04
   2   8  -6    7.20    4.15
   2   8  -6   16.86    5.87
   2   8  -6   11.85    2.66
  -2  -8   6    3.67    4.94
  -2  -8   6   12.76    3.49
   2   8  -7   59.07    7.33
   2   8  -7   86.82    6.86
   2   8  -7   81.65    4.74
  -2  -8   7   66.55    8.04
  -2  -8   7   82.27    6.17
   2   8  -8   23.29    6.62
   2   8  -8   22.61    3.04
  -2  -8   8   19.55    3.86
   2   8  -9   11.32    4.20
   2   8  -9   15.46    4.63
  -2  -8   9   13.87    4.46
  -2  -8  10  164.95   12.08
   2   8 -10  140.92   11.45
   2   8 -10  159.75   10.48
   2   8 -11   21.92    5.51
   2   8 -11   24.10    5.84
  -2  -8  11   34.55    7.44
  -2  -8  12   -0.36    4.74
  -2  -7   1    8.09    4.16
   2   7  -1   15.16    5.76
   2   7  -1   16.37    2.59
   2   7  -1   11.77    1.96
   2   7  -1   11.98    5.41
  -2  -7   1    6.84    3.42
  -2  -7   1   10.22    3.20
   2   7  -2  183.90    8.74
  -2  -7   2  178.85   10.41
  -2  -7   2  170.48   10.23
  -2  -7   2  167.01    8.42
   2   7  -2  162.97    7.43
   2   7  -2  163.25    9.44
   2   7  -3   95.53    7.03
   2   7  -3   86.28    4.57
  -2  -7   3   93.86    5.15
   2   7  -3  108.54    6.75
   2   7  -3   93.12    4.73
  -2  -7   3   87.88    6.93
  -2  -7   3   95.60    6.81
   2   7  -4  156.58    9.22
   2   7  -4  170.76    9.44
   2   7  -4  163.94    7.64
  -2  -7   4  182.45   10.35
  -2  -7   4  164.96    7.06
  -2  -7   4  170.99   11.87
   2   7  -5   58.19    5.52
   2   7  -5   54.50    4.53
   2   7  -5   58.07    3.37
  -2  -7   5   48.45    5.31
  -2  -7   5   52.72    5.42
   2   7  -6    7.08    5.13
   2   7  -6    8.66    3.37
   2   7  -6    2.18    1.81
  -2  -7   6    6.55    3.68
  -2  -7   6    6.15    3.01
   2   7  -7   -1.42    1.30
   2   7  -7    3.54    3.90
   2   7  -7    1.21    2.43
  -2  -7   7    2.07    4.02
  -2  -7   7   -0.24    3.38
   2   7  -7   -2.48    3.31
   2   7  -8    8.53    5.12
   2   7  -8    2.07    2.43
   2   7  -8   -2.13    1.89
   2   7  -8   -1.97    3.02
  -2  -7   8   -2.41    5.17
  -2  -7   8   -3.49    3.97
   2   7  -9   -1.83    4.36
   2   7  -9    0.00    3.77
  -2  -7   9   -7.14    4.49
  -2  -7   9    4.33    4.45
   2   7  -9    0.95    2.25
   2   7 -10    0.91    2.96
   2   7 -10    7.06    4.99
  -2  -7  10    0.48    3.12
   2   7 -11    4.64    3.85
   2   7 -11    4.02    4.14
   2   7 -12    0.00    6.00
   2   7 -12    2.80    6.93
   2   6  -1  107.60    6.23
   2   6  -1  108.84    7.01
   2   6  -1  120.49    5.66
   2   6  -1  109.84    4.80
  -2  -6   1   92.64    7.30
  -2  -6   1  110.79    7.70
  -2  -6   1  108.64    5.16
   2   6  -2   51.53    4.39
   2   6  -2   63.44    3.93
   2   6  -2   55.18    2.85
   2   6  -2   55.55    2.89
  -2  -6   2   50.26    4.98
  -2  -6   2   55.70    3.59
  -2  -6   2   57.62    5.24
   2   6  -3   14.31    2.32
   2   6  -3   15.97    4.12
   2   6  -3   10.69    1.12
   2   6  -3   13.78    1.30
  -2  -6   3    9.22    2.51
  -2  -6   3    7.36    1.59
  -2  -6   3    9.07    4.24
   2   6  -4    8.62    1.20
   2   6  -4    9.24    3.08
   2   6  -4    5.99    2.69
  -2  -6   4    5.94    3.61
  -2  -6   4   11.89    2.64
   2   6  -5  822.04   32.98
   2   6  -5  881.67   38.83
   2   6  -5  815.05   32.01
  -2  -6   5  954.87   41.31
  -2  -6   5  853.55   45.65
  -2  -6   6  392.31   16.38
   2   6  -6  374.58   16.75
  -2  -6   6  380.30   21.12
   2   6  -6  390.24   17.38
   2   6  -6  380.90   15.60
   2   6  -6  389.99   14.86
   2   6  -7  145.58    6.95
   2   6  -7  146.37    7.34
   2   6  -7  147.10    9.53
   2   6  -7  139.27    7.07
  -2  -6   7  147.86    8.99
  -2  -6   7  149.72    8.10
   2   6  -8   18.47    3.54
   2   6  -8   13.04    4.51
   2   6  -8   17.54    2.80
   2   6  -8   22.48    2.74
  -2  -6   8   22.08    4.49
   2   6  -9    2.71    3.61
   2   6  -9    8.90    4.14
   2   6  -9    4.50    2.84
  -2  -6   9    0.92    4.83
   2   6 -10   14.13    3.59
   2   6 -10   14.38    4.02
   2   6 -10   10.62    4.01
  -2  -6  10    4.49    5.18
  -2  -6  10    9.55    5.97
   2   6 -10   17.42    4.27
   2   6 -11   53.73    6.74
   2   6 -11   68.72    7.80
   2   6 -12   11.24    5.39
   2   6 -12   19.96    5.48
  -2  -6  13   93.73   12.04
   2   5  -1    5.62    2.37
   2   5  -1    6.37    1.71
   2   5  -1    5.02    0.98
   2   5  -1    9.46    2.65
  -2  -5   1    6.01    2.76
  -2  -5   1   10.43    3.56
  -2  -5   1    3.30    1.95
   2   5  -2   22.49    3.87
  -2  -5   2   26.90    3.57
   2   5  -2   24.22    2.08
   2   5  -2   27.74    1.48
   2   5  -2   28.60    1.63
  -2  -5   2   23.14    3.10
  -2  -5   2   29.16    2.10
   2   5  -3   54.57    2.75
   2   5  -3   66.47    3.98
   2   5  -3   54.52    3.55
  -2  -5   3   54.85    4.26
  -2  -5   3   53.25    4.07
  -2  -5   3   57.18    2.82
   2   5  -4   50.81    4.15
   2   5  -4   48.15    3.67
   2   5  -4   50.88    3.03
  -2  -5   4   50.10    4.43
  -2  -5   4   54.26    4.32
   2   5  -5 1256.27   46.73
  -2  -5   5 1171.91   52.96
   2   5  -5 1173.90   49.29
   2   5  -5 1138.46   41.95
   2   5  -5 1143.15   55.72
  -2  -5   5 1261.16   55.77
   2   5  -6 1014.72   38.14
   2   5  -6 1047.27   48.15
   2   5  -6 1063.75   45.80
   2   5  -6 1034.09   47.16
  -2  -5   6 1181.93   56.12
   2   5  -7   -1.25    1.93
   2   5  -7    2.20    3.42
   2   5  -7    1.46    2.56
  -2  -5   7    0.48    1.68
  -2  -5   7    4.02    4.13
   2   5  -7    0.95    1.66
   2   5  -8   26.38    3.91
   2   5  -8   20.67    4.38
   2   5  -8   29.70    3.37
   2   5  -8   24.76    4.51
   2   5  -8   32.59    3.09
  -2  -5   8   28.70    4.82
  -2  -5   8   21.63    3.59
  -2  -5   9    5.37    4.54
   2   5  -9    7.58    3.34
   2   5  -9    4.26    4.14
   2   5  -9    6.72    4.27
   2   5  -9    3.89    2.71
  -2  -5   9    3.33    4.14
   2   5 -10   74.91    6.68
   2   5 -10   78.02    6.23
  -2  -5  10   41.71    5.72
   2   5 -11   20.59    4.79
   2   5 -11   20.62    5.98
   2   5 -12    4.03    6.15
   2   5 -12   10.48    5.12
  -2  -5  13   72.04    8.89
  -2  -4   1   49.94    2.80
   2   4  -1   50.24    4.11
   2   4  -1   51.46    2.32
   2   4  -1   56.41    4.29
  -2  -4   1   53.80    3.63
  -2  -4   1   60.18    4.04
   2   4  -1   49.97    2.33
   2   4  -2  608.57   26.96
   2   4  -2  584.17   20.13
   2   4  -2  480.48   26.69
   2   4  -2  552.68   27.43
  -2  -4   2  659.52   26.15
  -2  -4   2  657.85   32.15
  -2  -4   2  650.11   28.06
   2   4  -3   40.73    3.57
   2   4  -3   43.88    3.18
   2   4  -3   45.44    2.43
  -2  -4   3   42.60    3.44
  -2  -4   3   40.66    3.70
   2   4  -4    2.40    1.68
   2   4  -4   -1.71    2.32
   2   4  -4   -0.98    1.10
   2   4  -4    0.00    0.60
  -2  -4   4    4.53    2.21
  -2  -4   4   -0.24    1.79
   2   4  -5  696.73   28.85
   2   4  -5  702.96   25.27
   2   4  -5  659.61   24.02
   2   4  -5  683.32   25.50
  -2  -4   5  807.40   32.88
  -2  -4   5  667.75   24.54
  -2  -4   5  663.13   24.61
   2   4  -6  422.31   16.58
   2   4  -6  469.97   18.88
   2   4  -6  440.56   15.82
   2   4  -6  421.84   17.02
  -2  -4   6  503.23   21.91
  -2  -4   6  442.08   16.12
  -2  -4   6  429.94   15.90
  -2  -4   7   45.19    4.58
  -2  -4   7   50.09    4.75
  -2  -4   7   51.24    4.42
   2   4  -7   57.88    4.26
   2   4  -7   56.83    5.50
   2   4  -7   57.39    4.53
   2   4  -8  162.30    7.24
   2   4  -8  174.98   10.15
   2   4  -8  168.52    8.58
  -2  -4   8  184.28   11.83
  -2  -4   8  164.53    9.33
   2   4  -9   25.86    5.00
   2   4  -9   32.32    3.75
  -2  -4   9   23.35    5.27
  -2  -4   9   23.12    4.53
   2   4  -9   39.52    4.16
   2   4 -10   34.91    4.53
   2   4 -10   46.22    6.24
  -2  -4  10   24.13    5.83
  -2  -4  10   23.46    7.50
   2   4 -11    6.55    5.22
   2   4 -11   -0.37    4.28
  -2  -4  11    4.57    5.48
   2   4 -12   14.19    6.37
   2   4 -12    1.41    3.87
   2   4 -12    8.17    5.49
   2   4 -13  184.48   14.78
   2   4 -13  172.26   14.38
   2   3  -1  806.57   24.34
   2   3  -1  844.02   26.18
   2   3  -1  340.44   28.37
  -2  -3   1  828.68   27.80
  -2  -3   1  812.39   30.58
  -2  -3   1  858.85   36.53
  -2  -3   1  782.21   28.19
   2   3  -2   22.06    2.11
   2   3  -2   28.07    1.83
  -2  -3   2   29.61    2.88
  -2  -3   2   22.27    1.93
  -2  -3   2   23.63    2.38
  -2  -3   2   26.07    1.25
   2   3  -3  311.15   13.22
   2   3  -3  318.77   11.15
   2   3  -3  292.82   11.65
  -2  -3   3  322.46   13.05
  -2  -3   3  300.82   10.99
   2   3  -4   24.84    2.36
   2   3  -4   30.08    2.69
   2   3  -4   18.97    1.84
   2   3  -4   24.60    1.44
  -2  -3   4   17.45    3.12
  -2  -3   4   20.07    2.52
  -2  -3   4   21.64    1.91
  -2  -3   5    3.59    1.91
   2   3  -5    4.33    1.71
   2   3  -5    0.34    1.82
   2   3  -5   -0.24    1.96
   2   3  -5   -0.86    1.10
  -2  -3   5    1.26    1.83
  -2  -3   5    0.24    2.16
  -2  -3   6   14.10    2.75
  -2  -3   6   15.07    3.47
   2   3  -6   12.46    2.23
   2   3  -6   23.00    3.91
   2   3  -6   16.42    2.33
  -2  -3   6   17.66    3.19
   2   3  -7  382.36   14.43
   2   3  -7  384.98   16.78
   2   3  -7  361.30   14.00
  -2  -3   7  418.26   21.53
  -2  -3   7  394.84   16.13
  -2  -3   7  368.33   15.45
   2   3  -8   62.72    4.40
   2   3  -8   57.20    5.75
   2   3  -8   58.94    4.41
  -2  -3   8   67.43    5.71
  -2  -3   8   75.68    5.71
  -2  -3   8   47.50    4.66
   2   3  -9   10.33    2.75
   2   3  -9   -1.34    5.37
   2   3  -9    7.96    3.18
  -2  -3   9    5.23    4.32
  -2  -3   9    8.76    4.62
  -2  -3   9    3.58    4.77
   2   3 -10   -1.66    3.75
   2   3 -10    2.09    2.78
   2   3 -10    4.51    4.64
   2   3 -10    5.51    4.04
  -2  -3  10    8.29    5.68
  -2  -3  10    4.41    4.53
   2   3 -11  214.32   11.60
   2   3 -11  221.27   13.57
   2   3 -11  201.76   13.70
  -2  -3  11  191.90   14.89
  -2  -3  11  187.33   17.30
   2   3 -12   24.53    6.50
   2   3 -12   36.52    8.55
   2   3 -13   46.98    7.01
   2   3 -13   56.35   11.10
   2   2  -1  257.68    9.50
   2   2  -1  275.61   10.73
  -2  -2   1  270.24    9.56
  -2  -2   1  284.32    9.64
  -2  -2   1  279.15   11.18
   2   2  -2  250.63   10.64
   2   2  -2  248.01    9.27
  -2  -2   2  250.96    9.06
  -2  -2   2  238.69    8.77
  -2  -2   2  247.61   11.98
   2   2  -3  611.84   22.04
   2   2  -3  637.15   27.85
   2   2  -3  617.24   30.61
  -2  -2   3  665.74   22.19
  -2  -2   3  594.74   20.54
  -2  -2   3  612.26   21.93
   2   2  -4  102.67    4.61
   2   2  -4  104.87    4.27
   2   2  -4  101.73    4.89
   2   2  -4   97.00    4.17
  -2  -2   4  113.94    5.06
  -2  -2   4   99.31    4.60
  -2  -2   4  102.92    4.46
   2   2  -5 4409.91  160.29
   2   2  -5 4726.37  157.56
  -2  -2   5 4393.99  147.89
  -2  -2   5 4458.02  153.14
   2   2  -5 4469.35  162.88
  -2  -2   5 5174.67  239.68
   2   2  -6  393.94   16.01
   2   2  -6  410.16   15.07
   2   2  -6  400.40   15.22
  -2  -2   6  437.02   18.15
  -2  -2   6  403.01   15.06
  -2  -2   6  414.55   17.54
   2   2  -7  312.41   12.28
  -2  -2   7  324.83   15.94
  -2  -2   7  317.31   12.84
  -2  -2   7  327.46   13.79
   2   2  -7  311.25   13.23
   2   2  -7  334.00   12.67
   2   2  -8   14.03    2.52
   2   2  -8   16.99    3.67
   2   2  -8   10.30    2.94
  -2  -2   8   12.32    2.71
  -2  -2   8    7.75    2.86
  -2  -2   8   14.35    3.11
   2   2  -9  154.27    7.31
   2   2  -9  156.56    8.11
   2   2  -9  133.07    9.29
   2   2  -9  131.59    8.22
  -2  -2   9  131.30    8.94
  -2  -2   9  136.66    7.96
  -2  -2   9  122.77    8.48
   2   2 -10   68.23    5.33
   2   2 -10   81.60    5.61
   2   2 -10   53.36    6.35
   2   2 -10   78.98    6.86
  -2  -2  10   63.25    6.09
  -2  -2  10   70.67    6.62
  -2  -2  10   68.77    7.16
   2   2 -11   44.62    4.95
   2   2 -11   46.00    5.75
  -2  -2  11   34.83    5.06
  -2  -2  11   37.41    6.09
   2   2 -11   42.13    5.26
   2   2 -12  697.59   46.04
   2   2 -12  668.40   43.55
   2   2 -13    8.18    7.21
   2   2 -13    7.94    7.71
   2   1  -1  206.00    7.94
  -2  -1   1  209.96    7.63
  -2  -1   1  210.77    7.71
  -2  -1   1  226.01   11.10
   2   1  -1  201.85    7.71
   2   1  -2 1130.51   38.50
   2   1  -2 1150.93   45.45
   2   1  -2 1143.76   58.04
  -2  -1   2 1178.81   48.60
  -2  -1   2 1118.82   39.12
  -2  -1   2 1132.03   38.84
   2   1  -3  699.45   26.78
   2   1  -3  704.50   26.94
   2   1  -3  705.03   25.21
  -2  -1   3  696.30   23.57
  -2  -1   3  695.92   24.77
  -2  -1   3  765.01   30.18
   2   1  -4 3493.31  130.44
   2   1  -4 3671.98  152.18
   2   1  -4 3455.45  131.10
  -2  -1   4 3978.77  184.59
  -2  -1   4 3626.68  116.34
  -2  -1   4 3596.27  123.94
   2   1  -5   32.78    2.30
   2   1  -5   31.00    2.81
   2   1  -5   25.16    2.93
  -2  -1   5   36.16    2.48
  -2  -1   5   27.74    3.03
  -2  -1   5   28.90    2.78
   2   1  -6   36.16    3.67
   2   1  -6   43.66    3.91
  -2  -1   6   37.57    3.27
  -2  -1   6   33.55    4.10
  -2  -1   6   37.01    3.50
   2   1  -6   43.22    3.06
   2   1  -6   40.64    2.62
   2   1  -7    0.77    2.30
   2   1  -7    1.04    1.73
   2   1  -7    4.16    2.44
   2   1  -7   11.87    3.92
  -2  -1   7    8.41    2.92
  -2  -1   7    4.81    3.01
  -2  -1   7    1.32    3.37
   2   1  -8  498.73   17.15
   2   1  -8  502.69   20.38
   2   1  -8  461.85   21.77
   2   1  -8  476.30   19.25
  -2  -1   8  492.39   25.27
  -2  -1   8  462.45   21.61
  -2  -1   8  502.40   21.46
   2   1  -9   11.22    3.33
   2   1  -9   15.19    3.30
   2   1  -9   10.38    4.03
   2   1  -9   11.14    3.31
  -2  -1   9   18.86    4.02
  -2  -1   9    4.41    3.21
  -2  -1   9    7.54    3.71
  -2  -1   9   18.02    3.52
   2   1 -10   19.84    3.45
   2   1 -10   17.34    4.40
   2   1 -10   16.53    6.61
  -2  -1  10    7.69    3.79
  -2  -1  10   14.45    3.91
  -2  -1  10   19.92    5.88
   2   1 -10   17.67    3.36
   2   1 -11   21.38    5.07
   2   1 -11   15.79    7.83
  -2  -1  11   15.26    5.68
  -2  -1  11   11.30    4.95
   2   1 -11   16.77    4.79
   2   1 -12    1.47    3.85
   2   1 -12    8.56    9.17
  -2  -1  12    7.47    6.35
  -2  -1  13  -12.23   10.03
   2   0  -1  987.73   35.78
   2   0  -1 1006.67   36.43
   2   0  -1  951.50   35.37
  -2   0   1  909.53   38.91
  -2   0   1  979.83   33.88
  -2   0   1  962.77   33.94
   2   0  -2  194.15   12.82
   2   0  -2  288.03   10.51
   2   0  -2  277.91    9.98
  -2   0   2  294.20   10.48
  -2   0   2  274.06   11.53
  -2   0   2  287.56   12.74
   2   0  -3 4154.11  149.51
   2   0  -3 4320.44  159.60
   2   0  -3 4123.41  141.87
  -2   0   3 4427.24  185.44
  -2   0   3 4275.76  147.89
  -2   0   3 4251.44  139.80
   2   0  -4 2727.65   94.90
   2   0  -4 2697.87  105.03
   2   0  -4 2759.77  109.21
  -2   0   4 2888.07  138.92
  -2   0   4 2694.91   84.64
   2   0  -4 2648.08   95.31
  -2   0   4 2606.98   87.03
   2   0  -5  109.50    4.30
   2   0  -5   96.14    3.92
   2   0  -5   97.38    5.24
   2   0  -5   90.15    5.12
  -2   0   5   93.63    5.15
  -2   0   5   97.79    4.50
  -2   0   5   86.72    4.99
   2   0  -6   15.20    2.20
   2   0  -6   13.91    1.90
   2   0  -6   12.68    2.56
   2   0  -6   12.20    2.56
  -2   0   6   11.00    2.22
  -2   0   6   10.41    2.18
  -2   0   6   10.53    2.54
   2   0  -7 1917.77   71.21
   2   0  -7 1951.58   71.42
   2   0  -7 1816.02   67.67
  -2   0   7 1933.07   85.49
  -2   0   7 1948.25   66.24
  -2   0   7 1819.13   78.38
  -2   0   7 1961.48   95.11
   2   0  -7 1976.14   90.11
   2   0  -8 1409.05   51.76
   2   0  -8 1355.19   52.37
   2   0  -8 1324.64   61.67
   2   0  -8 1352.76   50.34
  -2   0   8 1323.77   53.74
  -2   0   8 1461.30   69.47
  -2   0   8 1436.13   62.69
  -2   0   8 1292.52   56.57
   2   0  -9   22.67    3.26
   2   0  -9   20.12    2.89
   2   0  -9   29.51    4.51
   2   0  -9    8.44    3.79
  -2   0   9   20.46    4.09
  -2   0   9   19.81    3.58
  -2   0   9   12.34    4.07
  -2   0   9   26.12    5.12
   2   0 -10   21.32    3.05
   2   0 -10   13.52    4.99
   2   0 -10   30.96    6.85
  -2   0  10   15.60    3.98
  -2   0  10   15.66    4.39
  -2   0  10   14.93    5.74
   2   0 -11  162.57   11.88
  -2   0  11  112.76    9.66
  -2   0  11  136.83   10.15
   2   0 -11  141.52    9.78
   2   0 -11  121.89   12.78
   2   0 -12   46.05    6.84
   2   0 -12   31.71    9.67
   2  -1  -1  696.46   25.80
   2  -1  -1  667.04   26.60
  -2   1   1  711.80   26.93
  -2   1   1  684.05   24.55
   2  -1  -2 3717.99  143.66
   2  -1  -2 3471.32  127.21
  -2   1   2 3740.63  141.39
  -2   1   2 3524.52  138.32
  -2   1   2 3572.54  129.84
  -2   1   2 3612.43  119.00
   2  -1  -3  487.06   20.92
   2  -1  -3  453.67   15.89
   2  -1  -3  472.51   16.10
   2  -1  -3  438.54   16.61
  -2   1   3  458.00   18.80
  -2   1   3  463.79   20.06
  -2   1   3  448.48   19.15
  -2   1   3  462.27   16.91
   2  -1  -4 2158.53   74.32
   2  -1  -4 2098.38   75.06
   2  -1  -4 2143.65   75.91
   2  -1  -4 2061.03   70.75
  -2   1   4 2191.10   91.82
  -2   1   4 2150.23   70.72
  -2   1   4 2092.15   68.44
   2  -1  -5   97.71    4.36
   2  -1  -5   81.35    3.54
   2  -1  -5   79.58    4.63
   2  -1  -5   91.82    4.87
  -2   1   5   83.18    3.98
  -2   1   5   81.58    4.39
  -2   1   5   77.91    4.14
   2  -1  -6    6.82    1.68
   2  -1  -6    2.56    1.83
   2  -1  -6    5.84    2.31
   2  -1  -6    2.56    2.56
  -2   1   6    5.29    2.09
  -2   1   6   -1.46    2.67
  -2   1   6    5.09    2.55
  -2   1   6    5.83    2.20
   2  -1  -7 5252.65  177.01
   2  -1  -7 5168.68  265.86
   2  -1  -7 4814.10  182.47
  -2   1   7 5715.18  218.23
  -2   1   7 4998.91  251.02
  -2   1   7 5717.00  259.78
   2  -1  -8   91.19    4.88
   2  -1  -8   86.73    5.25
   2  -1  -8   78.49    5.96
   2  -1  -8   80.21    6.23
  -2   1   8   85.31    5.86
  -2   1   8   82.59    5.89
  -2   1   8   81.35    7.58
  -2   1   8   85.09    6.33
   2  -1  -9    8.50    2.61
   2  -1  -9    8.68    2.81
   2  -1  -9   10.92    3.76
   2  -1  -9    5.50    3.79
  -2   1   9    8.62    2.88
  -2   1   9    7.89    3.23
  -2   1   9    1.73    4.99
   2  -1 -10    2.50    2.50
   2  -1 -10   -1.23    2.94
   2  -1 -10   -3.51    4.12
   2  -1 -10    5.63    4.65
  -2   1  10   -3.21    4.99
   2  -1 -11    1.94    3.43
   2  -1 -11   11.64    7.47
  -2   1  11    1.41    3.77
  -2   1  12    3.43    6.50
  -2   2   018869.62  669.86
   2  -2  -1   36.32    2.56
  -2   2   1   31.31    1.55
  -2   2   1   28.98    2.05
  -2   2   1   29.65    2.56
   2  -2  -2  756.14   28.92
   2  -2  -2  794.42   26.30
   2  -2  -2  724.83   26.35
  -2   2   2  738.78   24.84
  -2   2   2  771.83   31.04
  -2   2   2  778.46   28.54
   2  -2  -3 1336.16   45.24
   2  -2  -3 1408.57   50.08
   2  -2  -3 1321.27   48.64
  -2   2   3 1370.15   47.46
  -2   2   3 1386.23   57.20
  -2   2   3 1360.95   46.05
   2  -2  -3 1308.46   57.27
   2  -2  -4    3.71    1.01
   2  -2  -4    7.79    2.07
   2  -2  -4    6.29    2.54
  -2   2   4    4.48    2.06
  -2   2   4    9.18    2.82
  -2   2   4    6.36    3.30
  -2   2   4    3.63    1.87
   2  -2  -5    0.73    1.83
   2  -2  -5    3.51    1.69
  -2   2   5    1.54    1.31
  -2   2   5    2.68    1.95
  -2   2   5   -2.32    2.20
  -2   2   5    1.97    2.96
   2  -2  -6   91.14    4.89
   2  -2  -6   82.72    4.53
   2  -2  -6   79.36    5.68
   2  -2  -6   82.14    6.09
  -2   2   6   84.38    4.09
  -2   2   6   83.61    4.62
  -2   2   6   89.44    6.81
  -2   2   6   95.48    5.59
   2  -2  -7   17.25    2.16
   2  -2  -7   21.31    3.31
   2  -2  -7   19.30    3.14
   2  -2  -7   19.37    3.66
  -2   2   7   16.09    3.63
  -2   2   7   15.73    4.24
  -2   2   7   24.92    4.25
   2  -2  -8  145.00    7.90
   2  -2  -8  137.47    7.36
   2  -2  -8  120.80    7.95
   2  -2  -8  131.07    8.30
  -2   2   8  140.01    7.95
  -2   2   8  115.66    9.04
  -2   2   8  144.26   10.02
   2  -2  -9    1.26    3.20
   2  -2  -9   -1.72    2.82
   2  -2  -9   -1.68    4.80
   2  -2  -9   11.00    6.60
  -2   2   9    6.10    4.31
   2  -2 -10   40.99    4.81
   2  -2 -10   29.87    6.88
   2  -2 -10   27.95    7.77
   2  -2 -10   32.32    6.25
  -2   2  10   41.81    6.42
   2  -2 -11   17.45    4.94
  -2   2  11   12.84    6.01
   2  -3   0   23.35    1.44
   2  -3   0   18.30    1.95
  -2   3   0   19.98    1.30
  -2   3   0   42.42    2.32
  -2   3   0   17.99    2.20
   2  -3  -1   24.24    1.33
   2  -3  -1   29.10    2.79
  -2   3   1   24.96    2.18
  -2   3   1   24.62    2.15
  -2   3   1   27.23    2.31
  -2   3   1   30.44    2.80
   2  -3  -2  223.50    8.41
   2  -3  -2  227.90    7.93
   2  -3  -2  211.32    9.28
  -2   3   2  201.90    7.55
  -2   3   2  223.59    8.81
   2  -3  -3 3495.81  144.75
   2  -3  -3 3528.71  119.49
   2  -3  -3 3288.15  118.57
  -2   3   3 3428.56  117.68
  -2   3   3 3578.60  142.54
  -2   3   3 3567.80  123.59
   2  -3  -4    0.22    0.90
   2  -3  -4    6.73    2.04
   2  -3  -4   -0.95    2.14
   2  -3  -4    3.70    2.99
  -2   3   4   -1.35    1.59
  -2   3   4   -2.09    1.84
  -2   3   4    0.98    2.57
  -2   3   4    0.44    1.64
   2  -3  -5    7.02    1.94
   2  -3  -5   10.23    2.26
   2  -3  -5   10.88    2.75
  -2   3   5    9.37    1.83
  -2   3   5   11.61    2.32
  -2   3   5    9.16    3.91
  -2   3   5   16.03    2.62
   2  -3  -6 1054.04   44.80
   2  -3  -6 1046.73   40.72
   2  -3  -6 1062.36   54.80
  -2   3   6 1092.63   45.72
  -2   3   6 1045.55   41.20
  -2   3   6 1208.48   55.02
   2  -3  -7 1076.72   50.19
   2  -3  -7 1051.30   50.70
   2  -3  -7 1050.97   50.06
  -2   3   7 1112.15   42.31
  -2   3   7 1048.00   44.67
  -2   3   7  994.56   49.13
  -2   3   7 1171.09   67.25
   2  -3  -8   95.15    6.44
   2  -3  -8   83.73    6.24
   2  -3  -8   79.15    6.62
  -2   3   8   88.44    6.39
   2  -3  -9   14.80    3.33
   2  -3  -9   14.44    4.04
   2  -3  -9   11.64    4.00
  -2   3   9   15.80    4.55
   2  -3 -10  132.16   11.53
  -2   3  10  120.15   10.22
  -2   3  11   28.68    7.75
   2  -4   0  459.63   17.81
   2  -4   0  432.97   17.64
   2  -4   0  439.54   16.32
  -2   4   0  437.60   16.40
  -2   4   0  466.46   16.89
  -2   4   0  438.60   16.64
   2  -4  -1  628.16   21.61
   2  -4  -1  638.46   23.02
  -2   4   1  638.12   22.03
  -2   4   1  693.92   25.46
  -2   4   1  634.96   23.61
   2  -4  -2   23.21    2.20
   2  -4  -2   17.20    3.25
  -2   4   2   19.42    2.72
  -2   4   2   20.12    2.32
  -2   4   2   20.11    2.59
  -2   4   2   23.79    2.20
  -2   4   3 1066.88   37.73
   2  -4  -3 1181.36   43.72
   2  -4  -3 1097.11   37.68
   2  -4  -3 1059.16   45.58
  -2   4   3 1062.01   44.29
  -2   4   3 1071.62   38.86
   2  -4  -4    5.95    1.46
   2  -4  -4    4.15    2.61
   2  -4  -4   -4.54    3.23
  -2   4   4    0.98    2.46
  -2   4   4    2.95    1.84
  -2   4   4    5.89    3.31
  -2   4   4    3.28    2.19
   2  -4  -5   20.64    2.03
   2  -4  -5   36.27    3.35
   2  -4  -5   27.12    3.94
  -2   4   5   23.41    3.43
  -2   4   5   27.17    2.69
  -2   4   5   28.02    4.04
  -2   4   5   27.91    4.60
   2  -4  -6  345.25   19.43
   2  -4  -6  379.31   15.33
   2  -4  -6  342.95   17.74
  -2   4   6  365.21   18.07
  -2   4   6  339.56   15.74
  -2   4   6  327.53   17.57
  -2   4   6  380.86   16.52
   2  -4  -7  148.56    9.19
   2  -4  -7  145.57    8.23
   2  -4  -7  118.96    8.16
  -2   4   7  126.41    8.33
  -2   4   7  138.97    7.17
   2  -4  -8    2.41    3.10
   2  -4  -8    7.88    5.21
   2  -4  -8   -3.37    4.81
  -2   4   8    0.00    3.21
  -2   4   8    2.77    3.50
   2  -4  -9   -2.19    2.65
   2  -4  -9    0.49    5.59
   2  -4  -9    2.77    4.94
  -2   4   9   -0.60    2.99
  -2   4  10   35.88    8.70
   2  -5   0   13.09    1.44
   2  -5   0    8.83    2.40
   2  -5   0   11.08    2.31
  -2   5   0    9.80    3.02
  -2   5   0   10.27    1.56
  -2   5   0   12.28    3.04
   2  -5  -1    4.09    1.02
   2  -5  -1    5.07    1.87
   2  -5  -1    6.42    2.42
  -2   5   1    1.97    1.97
  -2   5   1    6.10    1.44
   2  -5  -2    4.83    2.19
   2  -5  -2    4.45    2.34
   2  -5  -2    3.13    2.53
  -2   5   2    9.05    2.73
  -2   5   2    4.89    1.95
  -2   5   2    5.43    3.58
  -2   5   2    5.20    1.88
   2  -5  -3   39.86    2.53
   2  -5  -3   41.86    3.84
   2  -5  -3   37.04    4.20
  -2   5   3   31.40    3.09
  -2   5   3   35.76    2.96
  -2   5   3   44.60    5.05
   2  -5  -4  375.71   16.51
   2  -5  -4  344.45   17.06
   2  -5  -4  358.63   15.59
  -2   5   4  356.99   15.32
  -2   5   4  332.68   16.78
  -2   5   4  334.81   16.25
  -2   5   4  384.45   16.29
   2  -5  -5 1129.92   63.27
   2  -5  -5 1160.33   44.29
   2  -5  -5 1108.56   47.36
  -2   5   5 1125.64   53.99
  -2   5   5 1095.79   41.42
  -2   5   5 1141.20   50.70
  -2   5   5 1245.73   56.18
   2  -5  -6  598.66   38.45
   2  -5  -6  668.11   23.44
   2  -5  -6  623.61   26.41
  -2   5   6  634.79   34.40
  -2   5   6  597.12   30.66
   2  -5  -7   34.71    4.00
   2  -5  -7   32.67    5.03
   2  -5  -7   33.72    6.00
  -2   5   7   21.18    3.90
  -2   5   7   24.87    4.00
   2  -5  -8   25.61    4.48
   2  -5  -8   -1.32    6.84
   2  -5  -8   26.35    6.26
  -2   5   8   15.79    5.79
  -2   5   8   20.25    4.46
  -2   5   9   53.81    7.96
  -2   6   0  311.22   12.31
   2  -6   0  282.20   11.96
   2  -6   0  292.96   14.97
   2  -6   0  279.10   15.64
  -2   6   0  299.07   13.49
  -2   6   0  286.95   13.05
   2  -6  -1   48.91    3.29
   2  -6  -1   48.61    3.77
   2  -6  -1   37.06    3.64
  -2   6   1   44.19    3.84
  -2   6   1   53.47    4.49
   2  -6  -2  249.73   13.49
   2  -6  -2  235.99   11.36
  -2   6   2  254.67   12.56
  -2   6   2  265.64   12.79
  -2   6   2  262.27   11.77
  -2   6   2  285.85   13.33
   2  -6  -3  201.59   11.22
   2  -6  -3  208.48   11.19
  -2   6   3  207.26    9.93
  -2   6   3  228.67   11.03
  -2   6   3  214.86   11.86
  -2   6   3  234.56   11.07
   2  -6  -4   11.28    2.51
   2  -6  -4   14.67    3.96
  -2   6   4   17.16    4.69
  -2   6   4   12.71    3.33
  -2   6   4    9.72    4.55
  -2   6   4   20.16    4.57
   2  -6  -4    8.99    3.96
   2  -6  -5  156.16   10.36
   2  -6  -5  153.45    9.27
   2  -6  -5  161.98   10.20
  -2   6   5  161.12    8.90
  -2   6   5  156.10    7.87
   2  -6  -6  164.21   11.53
   2  -6  -6  158.61   13.22
   2  -6  -6  159.14   11.77
  -2   6   6  179.99   11.34
  -2   6   6  181.10   10.15
   2  -6  -7    6.40    3.55
   2  -6  -7    4.86    6.40
   2  -6  -7    2.53    5.17
  -2   6   7    1.84    4.04
  -2   6   7    5.10    2.55
   2  -6  -8   11.46    6.75
  -2   6   8    9.00    7.30
   2  -7   0   91.31    5.13
   2  -7   0  101.56    7.31
   2  -7   0   86.51    6.08
  -2   7   0   81.95    5.43
  -2   7   0  100.04    5.90
   2  -7  -1  372.79   16.18
   2  -7  -1  374.20   23.28
   2  -7  -1  348.87   17.25
  -2   7   1  367.69   17.17
  -2   7   1  388.87   18.28
  -2   7   1  384.64   18.36
  -2   7   1  402.07   15.29
   2  -7  -2  768.50   40.89
   2  -7  -2  758.06   40.48
   2  -7  -2  819.39   34.31
  -2   7   2  801.46   34.41
  -2   7   2  800.05   36.72
  -2   7   2  779.97   31.38
  -2   7   2  862.14   34.92
   2  -7  -3  511.93   24.53
  -2   7   3  509.84   22.89
  -2   7   3  509.90   25.73
  -2   7   3  516.66   28.44
  -2   7   3  571.28   25.05
   2  -7  -4  280.59   17.40
   2  -7  -4  266.46   15.97
   2  -7  -4  270.33   14.84
  -2   7   4  260.67   15.50
  -2   7   4  275.39   13.63
   2  -7  -5    9.34    2.28
   2  -7  -5   15.23    5.12
   2  -7  -5    7.22    5.54
  -2   7   5    7.54    6.43
  -2   7   5    7.12    3.44
   2  -7  -6    5.03    7.37
   2  -7  -6    4.82    7.59
  -2   7   6   -4.69    4.57
   2  -7  -7   11.71    7.60
  -2   7   7   16.12    8.49
   2  -8   0    9.43    2.66
   2  -8   0    1.23    2.45
   2  -8   0    5.71    3.04
  -2   8   0    3.47    3.59
  -2   8   0    7.84    3.75
   2  -8  -1  223.88   14.13
   2  -8  -1  227.18   12.87
   2  -8  -1  202.04   11.43
  -2   8   1  230.21   11.84
  -2   8   1  234.43   14.10
  -2   8   1  229.87   12.15
  -2   8   1  231.69   13.31
   2  -8  -2  450.27   21.36
   2  -8  -2  422.91   30.33
   2  -8  -2  406.96   20.89
  -2   8   2  425.86   19.96
  -2   8   2  464.37   23.60
  -2   8   2  406.07   21.07
  -2   8   2  437.05   24.32
   2  -8  -3  104.26    6.79
   2  -8  -3   71.98    8.59
  -2   8   3   93.73    8.33
  -2   8   3  120.93    7.34
   2  -8  -4  411.24   22.28
   2  -8  -4  358.28   21.32
  -2   8   4  359.98   20.76
  -2   8   4  404.68   18.11
   2  -8  -5   56.58    8.22
  -2   8   5   54.38    7.56
   2  -8  -6   -6.54   10.17
  -2   8   6    3.47    7.18
   2  -9   0    0.11    3.21
   2  -9   0    9.10    3.26
   2  -9   0   -0.12    3.88
  -2   9   0    2.11    4.60
  -2   9   0    4.95    4.82
  -2   9   0   -4.10    3.64
   2  -9  -1    7.01    4.34
   2  -9  -1   13.48    4.19
   2  -9  -1   -2.31    4.62
  -2   9   1    6.85    6.97
  -2   9   1    0.49    2.96
   2  -9  -2  145.64   10.22
  -2   9   2  125.21   10.59
  -2   9   2  161.32    9.47
   2  -9  -3  258.88   18.41
   2  -9  -3  250.02   17.64
  -2   9   3  240.02   17.81
  -2   9   3  282.91   15.70
   2  -9  -4   95.08   10.21
  -2   9   4   75.14    9.69
  -2   9   5   27.34    8.39
   2 -10   0   92.76    8.05
   2 -10   0   78.34    8.86
  -2  10   0   74.05    7.84
  -2  10   0   91.96    7.61
   2 -10  -1    6.05    5.02
   2 -10  -1    4.38    6.56
  -2  10   1    5.61    6.60
  -2  10   1    6.32    3.60
   2 -10  -2   54.06   11.57
  -2  10   2   45.58    8.35
  -2  10   3   95.91   11.58
   2 -11   0  141.85   11.42
   2 -11   0  112.04   10.18
  -1 -11   2   -7.24    8.52
  -1 -11   3    4.31    6.40
  -1 -11   4  243.77   17.24
  -1 -11   5    6.27    5.81
  -1 -11   6   46.69    6.51
  -1 -11   7  120.46   12.56
   1  10  -1    2.01    8.53
  -1 -10   1   -5.95    5.37
  -1 -10   1   -0.25    5.29
   1  10  -2    0.00    6.28
  -1 -10   2   12.12    7.46
  -1 -10   2    3.79    5.01
   1  10  -3   -3.51    6.15
  -1 -10   3    4.54    6.76
  -1 -10   3    1.81    2.90
   1  10  -4   -0.75    5.24
  -1 -10   4    2.33    4.32
  -1 -10   4    0.48    3.45
   1  10  -5    8.29    5.82
  -1 -10   5   -0.12    5.84
   1  10  -6    2.33    5.14
  -1 -10   6    0.94    3.75
   1  10  -7   51.62    9.67
  -1 -10   7   46.03    6.23
   1  10  -8    0.00    5.85
  -1 -10   8    6.82    4.35
   1  10  -9  -11.57    8.03
  -1 -10   9    6.01    5.77
   1   9  -1   43.32    6.66
  -1  -9   1   42.68    7.12
  -1  -9   1   26.55    4.89
  -1  -9   1   30.29    4.07
   1   9  -2   47.12    7.04
   1   9  -2   60.05    5.84
   1   9  -2   59.57    5.60
  -1  -9   2   62.26    7.17
  -1  -9   2   61.89    6.53
  -1  -9   2   55.26    4.91
   1   9  -3   67.73    7.52
   1   9  -3   67.01    6.67
   1   9  -3   71.56    5.36
   1   9  -3   61.89    4.59
  -1  -9   3   57.99    8.37
  -1  -9   3   62.75    6.90
  -1  -9   3   57.02    5.34
  -1  -9   4   -0.12    3.28
   1   9  -4    1.49    4.60
   1   9  -4    0.85    3.27
   1   9  -4   -0.81    2.30
  -1  -9   4    1.94    4.90
  -1  -9   4   -0.84    2.99
   1   9  -5    9.70    4.66
   1   9  -5   19.57    6.04
   1   9  -5    9.97    2.78
  -1  -9   5    5.68    4.55
  -1  -9   5    3.77    4.24
  -1  -9   6  155.84    9.85
   1   9  -6  109.99   12.80
   1   9  -6  136.72    9.83
   1   9  -6  138.07    9.82
  -1  -9   6  130.28   12.85
   1   9  -7   55.43    6.68
   1   9  -7   68.17    5.19
   1   9  -7   65.17    5.37
  -1  -9   7   78.52    7.37
   1   9  -8  194.78   14.13
   1   9  -8  183.33   11.75
  -1  -9   8  200.01   12.07
  -1  -9   9   20.52    5.13
   1   9  -9    7.78    5.23
   1   9  -9   16.56    5.12
  -1  -9  10   16.46    4.06
   1   9 -10   23.26    6.10
   1   9 -10   15.19    5.86
   1   9 -11   11.22    5.50
   1   9 -11   10.92    6.60
   1   8  -1   94.28    7.92
   1   8  -1  113.72    6.08
   1   8  -1   97.91    6.22
   1   8  -1   86.56    7.69
  -1  -8   1  119.49    8.60
  -1  -8   1  120.12    8.51
  -1  -8   1   93.91    6.53
  -1  -8   2   40.10    5.47
   1   8  -2   37.51    5.90
   1   8  -2   49.89    4.23
   1   8  -2   48.82    4.11
   1   8  -2   36.22    4.59
  -1  -8   2   41.24    4.79
  -1  -8   2   41.89    4.30
  -1  -8   3   94.07    6.82
   1   8  -3   66.52    4.25
  -1  -8   3   67.02    4.27
   1   8  -3   75.79    7.73
   1   8  -3   73.68    5.67
  -1  -8   3   69.42    7.49
   1   8  -4   32.53    5.05
   1   8  -4   38.56    4.94
   1   8  -4   26.72    3.11
  -1  -8   4   32.13    5.38
  -1  -8   4   34.74    4.85
  -1  -8   4   36.61    3.72
   1   8  -5    5.94    5.22
   1   8  -5   11.45    4.94
   1   8  -5    9.28    2.55
  -1  -8   5   14.92    4.44
  -1  -8   5   10.58    2.97
   1   8  -6  112.65    6.11
  -1  -8   6  112.89    9.46
  -1  -8   6  105.35    7.42
   1   8  -6   93.59    7.76
   1   8  -6  110.75    8.45
   1   8  -6   93.84    5.74
   1   8  -7   -3.63    5.16
   1   8  -7   10.97    6.03
   1   8  -7    5.19    2.71
   1   8  -7    1.90    2.62
  -1  -8   7   -6.04    4.67
  -1  -8   7   -3.00    3.60
   1   8  -8    1.62    3.81
   1   8  -8    8.31    2.73
   1   8  -8    6.31    2.14
  -1  -8   8   13.80    5.36
  -1  -8   8    6.24    3.84
   1   8  -9   29.38    5.03
   1   8  -9   26.60    5.01
   1   8  -9   25.78    3.71
  -1  -8   9   32.04    4.92
   1   8 -10   13.28    4.88
   1   8 -10   12.33    5.27
  -1  -8  10   10.55    3.48
   1   8 -11   15.16    5.43
   1   8 -11   13.81    6.84
  -1  -8  11   16.86    5.02
   1   8 -12   -2.71    8.14
   1   8 -12   18.41    8.30
   1   7  -1   37.49    4.52
   1   7  -1   42.27    3.48
   1   7  -1   34.38    4.58
  -1  -7   1   35.27    4.71
  -1  -7   1   40.09    4.20
  -1  -7   1   40.43    3.81
   1   7  -1   43.95    3.74
   1   7  -2   -0.50    3.13
   1   7  -2    0.48    2.40
   1   7  -2    2.62    2.12
   1   7  -2    4.13    3.90
  -1  -7   2   -1.99    2.81
  -1  -7   2    1.88    2.58
  -1  -7   2    2.22    2.58
   1   7  -3  169.75    9.19
   1   7  -3  193.45    8.80
   1   7  -3  150.51    6.91
  -1  -7   3  176.96   10.89
  -1  -7   3  188.16   10.66
  -1  -7   3  180.57    8.34
   1   7  -4   10.11    4.51
   1   7  -4   12.62    3.13
   1   7  -4   10.29    2.08
  -1  -7   4   12.49    3.67
  -1  -7   4    8.57    2.50
  -1  -7   4    8.78    2.16
   1   7  -5  141.46    7.67
   1   7  -5  149.11    7.72
   1   7  -5  143.91    6.77
   1   7  -5  149.75    7.22
  -1  -7   5  148.07    9.60
  -1  -7   5  142.07    9.12
   1   7  -6  695.47   26.65
   1   7  -6  723.99   26.87
   1   7  -6  653.99   28.75
   1   7  -6  684.04   27.41
  -1  -7   6  734.00   36.61
  -1  -7   6  745.63   44.43
   1   7  -7 1481.31   51.25
   1   7  -7 1414.29   58.50
   1   7  -7 1329.60   55.46
   1   7  -7 1402.04   49.26
  -1  -7   7 1528.94   97.11
  -1  -7   7 1416.18   92.92
   1   7  -8  213.76   10.28
   1   7  -8  207.77   12.80
   1   7  -8  187.76    9.19
   1   7  -8  211.67   10.80
  -1  -7   8  235.89   13.88
  -1  -7   8  224.61   11.23
   1   7  -9   51.08    4.46
  -1  -7   9   34.64    7.32
   1   7  -9   55.40    5.53
   1   7  -9   47.41    5.78
   1   7  -9   50.99    4.79
  -1  -7   9   52.04    4.57
  -1  -7  10   -0.72    3.83
   1   7 -10    6.18    4.16
   1   7 -10    1.08    4.68
   1   7 -10   -0.12    2.98
   1   7 -11   37.91    7.41
   1   7 -11   25.88    4.70
  -1  -7  11   23.39    4.06
  -1  -7  12    6.27    5.43
  -1  -7  13  132.32   13.52
  -1  -6   1   73.03    5.15
   1   6  -1   51.31    5.13
   1   6  -1   56.78    3.60
   1   6  -1   55.19    3.61
   1   6  -1   51.03    3.90
  -1  -6   1   58.13    5.91
  -1  -6   1   63.78    4.79
   1   6  -2    0.75    3.36
   1   6  -2   -1.56    2.16
   1   6  -2   -2.53    2.99
  -1  -6   2    2.35    2.59
  -1  -6   2    0.12    2.83
  -1  -6   2    1.48    2.10
  -1  -6   3   32.83    2.58
  -1  -6   3   32.57    4.52
   1   6  -3   35.32    3.56
   1   6  -3   28.91    2.76
   1   6  -3   28.98    2.08
  -1  -6   3   29.85    3.09
   1   6  -4  149.60    7.23
   1   6  -4  143.28    6.75
   1   6  -4  136.37    6.06
   1   6  -4  137.65    6.41
  -1  -6   4  155.31    8.74
  -1  -6   4  157.65    9.47
  -1  -6   4  146.64    6.27
   1   6  -5  177.07    8.25
   1   6  -5  182.93    8.21
   1   6  -5  179.02    7.41
   1   6  -5  175.27    7.71
  -1  -6   5  199.18   10.99
  -1  -6   5  191.41    9.99
   1   6  -6  949.64   41.80
   1   6  -6  981.95   35.86
   1   6  -6  922.98   32.77
   1   6  -6  933.51   34.15
  -1  -6   6 1038.79   46.19
  -1  -6   6  933.45   37.24
   1   6  -7    6.93    3.30
   1   6  -7   -0.23    2.37
   1   6  -7   12.68    4.83
   1   6  -7    6.79    3.10
   1   6  -7    6.60    2.64
  -1  -6   7    6.95    3.42
  -1  -6   7    3.12    2.04
   1   6  -8   42.84    4.83
   1   6  -8   34.31    4.83
   1   6  -8   50.68    4.08
   1   6  -8   46.21    4.09
  -1  -6   8   36.40    5.25
   1   6  -9    1.89    4.56
   1   6  -9    5.89    4.21
   1   6  -9    9.99    2.74
  -1  -6   9    5.71    3.88
   1   6 -10   50.08    6.78
   1   6 -10   58.14    6.27
   1   6 -10   40.43    5.82
  -1  -6  10   39.50    5.85
  -1  -6  10   54.25    7.55
   1   6 -11  126.22    9.70
   1   6 -11  125.77   10.03
   1   6 -11  122.03   10.47
   1   6 -12    4.91    5.14
   1   6 -12    6.77    5.44
  -1  -6  13   30.96    7.14
  -1  -5   1    8.81    1.59
   1   5  -1    9.86    2.62
   1   5  -1   11.47    1.91
   1   5  -1   10.93    1.37
   1   5  -1    9.19    2.41
  -1  -5   1    7.72    2.38
  -1  -5   1   10.44    2.46
   1   5  -2  553.05   20.87
   1   5  -2  538.62   20.09
   1   5  -2  521.91   21.30
  -1  -5   2  565.91   22.33
  -1  -5   2  569.52   21.89
  -1  -5   2  559.67   19.62
  -1  -5   3   73.90    5.00
   1   5  -3   58.23    4.00
   1   5  -3   68.10    3.97
   1   5  -3   62.95    3.72
   1   5  -3   63.31    3.88
  -1  -5   3   60.73    3.82
  -1  -5   3   60.41    2.70
   1   5  -4  121.94    6.03
   1   5  -4  131.52    5.68
   1   5  -4  104.11    5.05
   1   5  -4  123.46    5.92
  -1  -5   4  142.28    7.36
  -1  -5   4  122.08    6.72
   1   5  -5   97.84    4.84
   1   5  -5   87.77    5.92
   1   5  -5   79.43    4.15
   1   5  -5   82.46    3.88
  -1  -5   5   93.26    5.37
  -1  -5   5   85.75    4.56
   1   5  -6 1308.75   44.42
   1   5  -6 1382.77   48.95
   1   5  -6 1298.74   56.22
   1   5  -6 1319.22   50.78
  -1  -5   6 1476.80   86.67
   1   5  -7  251.64   10.53
   1   5  -7  262.68   11.29
   1   5  -7  238.21   10.23
   1   5  -7  256.41   10.84
  -1  -5   7  270.72   15.66
  -1  -5   7  242.52   10.71
   1   5  -8   16.48    4.24
   1   5  -8   15.12    4.20
   1   5  -8   19.05    3.86
   1   5  -8   15.54    3.32
  -1  -5   8   20.04    4.22
  -1  -5   8   10.39    3.23
   1   5  -9  210.72   12.01
   1   5  -9  223.48   10.63
   1   5  -9  203.68   10.90
   1   5  -9  201.04   12.66
  -1  -5   9  208.76   14.97
  -1  -5   9  195.54   12.20
   1   5 -10  131.62    7.97
   1   5 -10  148.56   10.79
  -1  -5  10  119.04    9.81
  -1  -5  10  127.58    9.07
   1   5 -11   29.26    6.65
   1   5 -11   23.41    6.55
   1   5 -12   -2.56    6.36
   1   5 -12    0.83    4.84
   1   5 -12    2.31    4.61
  -1  -5  13   54.21    8.61
   1   4  -1 2984.64  104.23
   1   4  -1 2925.90  103.82
  -1  -4   1 2974.79  103.02
  -1  -4   1 3075.12  115.28
  -1  -4   1 2928.78  105.32
   1   4  -1 2913.45  109.43
   1   4  -2 1879.49   76.40
   1   4  -2 1908.25   79.90
  -1  -4   2 2001.47   73.51
  -1  -4   2 1918.72   93.66
  -1  -4   2 1945.80   65.88
   1   4  -3   -2.02    1.43
   1   4  -3    3.26    1.09
  -1  -4   3    0.58    1.74
  -1  -4   3    2.38    1.43
  -1  -4   3    0.36    1.09
   1   4  -3    1.52    0.82
   1   4  -3    2.53    1.57
   1   4  -4  178.31    9.82
   1   4  -4  173.76    6.91
   1   4  -4  158.22    6.77
   1   4  -4  178.79    6.70
  -1  -4   4  181.60    8.03
  -1  -4   4  177.12    8.39
   1   4  -5  185.63    7.71
   1   4  -5  187.76    8.14
   1   4  -5  183.97    7.08
   1   4  -5  177.98    6.79
  -1  -4   5  219.64    9.26
  -1  -4   5  185.41    7.81
   1   4  -6  137.69    7.00
   1   4  -6  128.47    6.93
   1   4  -6  123.00    5.91
   1   4  -6  126.56    5.42
  -1  -4   6  124.79    6.35
  -1  -4   6  145.02    7.86
   1   4  -7   61.86    4.83
   1   4  -7   66.12    5.59
   1   4  -7   61.84    4.60
  -1  -4   7   58.54    5.12
  -1  -4   7   48.97    4.06
   1   4  -8   -5.15    3.28
   1   4  -8    2.67    3.28
   1   4  -8   -3.76    3.40
  -1  -4   8    0.68    2.72
  -1  -4   8    1.91    2.39
   1   4  -9  924.17   37.65
  -1  -4   9  873.71   53.95
  -1  -4   9  877.92   38.60
   1   4  -9  927.45   32.66
   1   4  -9  933.39   40.68
   1   4 -10  230.58   11.30
   1   4 -10  223.30   13.86
   1   4 -10  248.56   12.68
  -1  -4  10  218.70   13.82
  -1  -4  10  213.67   12.29
   1   4 -11    5.66    3.55
   1   4 -11    3.96    5.71
  -1  -4  11    5.31    4.63
   1   4 -11    8.64    4.63
  -1  -4  11    9.92    3.45
   1   4 -12   46.61    7.16
   1   4 -12   26.20    8.30
   1   4 -12   52.09    8.64
  -1  -4  13   21.77    7.05
   1   3  -1 1749.82   59.04
   1   3  -1 1672.42   58.92
  -1  -3   1 1761.95   60.51
  -1  -3   1 1780.27   68.57
  -1  -3   1 1755.94   64.69
   1   3  -1 1734.58   66.37
   1   3  -2 1093.70   39.18
   1   3  -2 1121.09   37.64
   1   3  -2 1014.43   39.25
   1   3  -2 1100.64   57.63
  -1  -3   2 1198.96   42.94
  -1  -3   2 1091.72   46.38
  -1  -3   2 1140.89   49.74
   1   3  -3   40.65    2.33
   1   3  -3   44.88    2.50
   1   3  -3   52.25    2.55
  -1  -3   3   44.89    2.88
   1   3  -3   40.86    3.15
   1   3  -4  841.19   30.07
   1   3  -4  848.30   27.83
   1   3  -4  812.72   29.20
   1   3  -4  797.57   27.88
  -1  -3   4  932.45   30.82
  -1  -3   4  808.69   30.59
  -1  -3   4  822.32   28.57
   1   3  -5  739.03   26.64
   1   3  -5  780.69   28.34
   1   3  -5  704.71   24.89
  -1  -3   5  815.47   39.63
  -1  -3   5  716.12   25.42
  -1  -3   5  738.63   26.28
   1   3  -6    0.24    2.07
   1   3  -6   -1.09    2.07
  -1  -3   6   -1.02    1.92
  -1  -3   6    1.07    2.25
  -1  -3   6    1.55    1.67
   1   3  -6    2.62    2.51
   1   3  -7   88.74    5.47
  -1  -3   7   91.87    5.73
   1   3  -7  106.00    6.47
   1   3  -7  107.47    5.61
  -1  -3   7  109.26    6.68
   1   3  -8    4.16    2.41
   1   3  -8    2.68    2.81
   1   3  -8    2.32    3.17
  -1  -3   8   -0.24    2.50
  -1  -3   8    1.80    2.71
   1   3  -9    5.84    2.75
   1   3  -9    7.07    3.54
   1   3  -9    4.76    4.76
  -1  -3   9    5.85    3.04
  -1  -3   9    8.10    5.48
   1   3 -10  112.23    7.00
   1   3 -10  117.47    7.74
   1   3 -10   88.08    9.14
   1   3 -10  107.27    7.95
  -1  -3  10  115.56    9.34
  -1  -3  10   90.73    8.33
  -1  -3  10  116.15    8.13
   1   3 -11  159.28   10.28
   1   3 -11  144.10   11.16
   1   3 -11  151.08   11.36
  -1  -3  11  135.91   12.13
  -1  -3  11  140.01   11.96
   1   3 -12    8.54    5.95
   1   3 -12    7.25    3.98
   1   3 -12    5.61    5.25
   1   3 -13    4.41    5.77
   1   3 -13   -2.80    9.02
   1   2  -1 2472.26   87.66
  -1  -2   1 2487.72   94.45
  -1  -2   1 2501.14   98.76
  -1  -2   1 2387.31   88.11
   1   2  -1 2342.58   81.34
  -1  -2   1 2390.38  100.55
   1   2  -2   62.38    3.33
   1   2  -2   63.29    2.93
   1   2  -2   59.54    2.41
   1   2  -2   66.70    3.66
  -1  -2   2   65.68    3.17
  -1  -2   2   61.09    3.13
  -1  -2   2   63.57    2.87
   1   2  -3 2257.50   85.90
   1   2  -3 2271.81   75.36
   1   2  -3 2178.08   78.87
  -1  -2   3 2490.22   91.73
  -1  -2   3 2217.56   78.24
  -1  -2   3 2215.56   80.05
   1   2  -4 2455.66   83.82
   1   2  -4 2450.45   80.23
   1   2  -4 2354.08   85.31
  -1  -2   4 2833.49  119.28
  -1  -2   4 2399.33   81.94
  -1  -2   4 2442.50   90.16
   1   2  -5  510.21   17.70
   1   2  -5  494.59   18.62
   1   2  -5  468.52   18.47
  -1  -2   5  537.85   20.06
  -1  -2   5  493.33   17.39
  -1  -2   5  479.71   17.75
   1   2  -6   -3.60    1.53
   1   2  -6    3.42    2.08
   1   2  -6   -4.16    2.81
  -1  -2   6   -2.24    2.47
  -1  -2   6   -5.48    2.74
  -1  -2   6   -1.91    2.75
   1   2  -7  282.40   10.06
   1   2  -7  269.26   11.39
   1   2  -7  250.88   11.53
  -1  -2   7  259.40   12.72
  -1  -2   7  251.85   11.18
  -1  -2   7  247.33   11.95
   1   2  -8  311.33   15.54
   1   2  -8  326.26   12.88
   1   2  -8  295.94   13.83
   1   2  -8  289.01   13.86
  -1  -2   8  282.58   17.26
  -1  -2   8  307.16   13.15
  -1  -2   8  287.75   14.20
   1   2  -9  845.20   27.88
   1   2  -9  843.30   37.94
   1   2  -9  821.64   37.07
   1   2  -9  750.97   32.52
  -1  -2   9  844.42   41.66
  -1  -2   9  764.56   34.69
  -1  -2   9  857.18   42.15
   1   2 -10   37.30    4.36
   1   2 -10   41.00    4.40
   1   2 -10   25.26    6.35
   1   2 -10   38.95    5.88
  -1  -2  10   40.18    5.12
  -1  -2  10   42.88    4.59
   1   2 -11    1.80    3.26
   1   2 -11    1.64    2.93
   1   2 -11    5.88    7.10
  -1  -2  11   -6.67    3.34
  -1  -2  11   -0.21    3.28
   1   2 -12   -2.94    5.54
   1   2 -12   -1.06    6.38
   1   2 -12   15.04    6.48
   1   2 -13   -3.76    7.51
   1   2 -13   -9.78    7.21
   1   1  -1  750.10   27.45
   1   1  -1  710.24   30.72
   1   1  -1  736.07   31.32
  -1  -1   1  444.84   34.82
  -1  -1   1  238.97   28.87
   1   1  -2 3755.47  139.38
   1   1  -2 3709.63  131.74
   1   1  -2 3540.22  131.61
  -1  -1   2 3505.49  153.48
  -1  -1   2 3692.37  126.07
  -1  -1   2 3458.38  130.58
   1   1  -3  168.02    6.29
   1   1  -3  162.80    6.73
   1   1  -3  160.72    7.34
  -1  -1   3  183.96    7.43
  -1  -1   3  160.88    6.19
  -1  -1   3  162.08    7.13
   1   1  -4 5164.36  219.77
   1   1  -4 5154.52  175.30
  -1  -1   4 5174.02  270.91
  -1  -1   4 4981.35  165.76
  -1  -1   4 5186.80  173.37
   1   1  -4 4981.31  171.46
   1   1  -5   46.63    2.97
   1   1  -5   37.68    2.94
   1   1  -5   38.84    3.06
  -1  -1   5   42.08    3.35
  -1  -1   5   40.86    2.89
  -1  -1   5   33.27    3.36
   1   1  -6   97.09    4.44
   1   1  -6   84.28    4.76
   1   1  -6   77.33    4.78
   1   1  -6   83.76    4.91
  -1  -1   6   77.58    5.01
  -1  -1   6   86.28    4.79
  -1  -1   6   89.74    5.40
   1   1  -7  637.18   23.14
   1   1  -7  590.34   22.24
   1   1  -7  594.64   21.82
   1   1  -7  554.10   21.26
  -1  -1   7  580.62   34.30
  -1  -1   7  595.85   24.00
  -1  -1   7  568.56   22.15
  -1  -1   7  615.82   27.07
   1   1  -8 2487.31   85.93
   1   1  -8 2479.20   98.05
   1   1  -8 2455.22  103.13
   1   1  -8 2337.07   86.81
  -1  -1   8 2554.31   99.25
  -1  -1   8 2320.86   87.28
  -1  -1   8 2299.37   97.96
  -1  -1   8 2657.25  120.36
   1   1  -9  222.57    9.91
   1   1  -9  208.73   10.41
   1   1  -9  194.32   11.01
   1   1  -9  199.52   10.69
  -1  -1   9  200.16   13.60
  -1  -1   9  182.76    9.22
  -1  -1   9  173.83   10.60
   1   1 -10   10.36    3.27
   1   1 -10   10.25    4.48
   1   1 -10    9.40    4.27
   1   1 -10    4.54    4.29
  -1  -1  10    3.53    3.09
  -1  -1  10    6.47    3.29
   1   1 -11    5.32    3.51
   1   1 -11    5.82    4.64
   1   1 -11   24.76    7.48
  -1  -1  11    0.44    3.98
  -1  -1  11    4.34    4.13
   1   1 -11    5.00    8.05
   1   1 -12    8.76    4.10
   1   1 -12   16.54    8.45
   1   1 -13    8.70    6.41
   1   1 -13   -1.71    9.30
   1   0  -1 3985.88  232.94
  -1   0   1   24.61   16.01
  -1   0   1    1.55    1.20
  -1   0   1 1750.23  174.55
  -1   0   1  324.46   62.39
  -1   0   1  109.13   48.01
   1   0  -2  527.52   20.95
   1   0  -2  483.81   20.39
   1   0  -2  474.41   20.11
   1   0  -2  490.31   20.63
  -1   0   2  406.37   24.26
  -1   0   2  467.66   16.25
  -1   0   2  479.20   15.42
   1   0  -3  101.02    4.65
   1   0  -3   92.25    3.82
   1   0  -3   87.75    4.63
   1   0  -3   97.76    4.28
  -1   0   3   92.11    4.22
  -1   0   3   94.16    4.02
  -1   0   3   96.84    4.26
   1   0  -4  432.49   19.38
   1   0  -4  423.34   14.48
   1   0  -4  429.14   17.10
   1   0  -4  422.30   14.70
  -1   0   4  423.82   14.45
  -1   0   4  413.20   14.32
  -1   0   4  438.00   16.75
   1   0  -5   11.68    1.56
   1   0  -5   14.13    1.75
   1   0  -5    9.28    1.95
   1   0  -5    8.08    2.08
  -1   0   5   11.65    1.54
  -1   0   5    9.05    1.69
  -1   0   5   14.11    2.89
  -1   0   5   11.79    1.86
   1   0  -6   20.55    2.01
   1   0  -6   15.85    2.35
   1   0  -6   13.44    2.32
   1   0  -6   11.89    2.21
  -1   0   6   14.60    2.42
  -1   0   6   13.45    2.88
  -1   0   6   12.02    3.24
  -1   0   6   16.44    2.92
   1   0  -7 1962.73   64.54
   1   0  -7 1989.30   68.55
   1   0  -7 1920.70   88.29
   1   0  -7 1856.36   67.09
  -1   0   7 2070.16   83.39
  -1   0   7 1885.76   68.46
  -1   0   7 1852.42   69.96
   1   0  -8 1781.94   66.79
   1   0  -8 1727.59   68.38
   1   0  -8 1721.96   86.40
   1   0  -8 1716.71   62.21
  -1   0   8 1861.93   79.51
  -1   0   8 1727.76   71.03
  -1   0   8 1677.38   74.39
  -1   0   8 1906.10   99.99
   1   0  -9   47.58    5.09
   1   0  -9   46.56    4.54
   1   0  -9   42.20    4.64
   1   0  -9   33.75    6.01
  -1   0   9   39.22    5.06
  -1   0   9   46.19    4.26
  -1   0   9   41.93    6.67
  -1   0   9   34.20    5.21
   1   0 -10   10.55    3.40
   1   0 -10   17.65    5.28
   1   0 -10    5.85    6.09
   1   0 -10   15.09    6.63
  -1   0  10    3.85    3.52
  -1   0  10   10.93    4.99
   1   0 -11   47.75    6.05
   1   0 -11   42.39    7.25
   1   0 -11   48.09    8.59
   1   0 -12    4.69    4.69
   1   0 -12   -4.91    8.46
   1  -1   0 1144.93  126.11
  -1   1   0  996.74  107.58
   1  -1  -1  632.57   21.63
   1  -1  -1  453.69   27.06
   1  -1  -1  631.45   21.99
  -1   1   1  294.01   28.38
  -1   1   1  637.08   22.14
  -1   1   1  619.58   21.39
   1  -1  -2  244.70   11.81
   1  -1  -2  227.39    7.74
   1  -1  -2  238.23    8.43
  -1   1   2  261.17   10.39
  -1   1   2  236.41    9.19
  -1   1   2  240.11    8.70
  -1   1   2  264.42   10.37
   1  -1  -2  232.50    9.04
   1  -1  -3 1267.68   65.06
   1  -1  -3 1296.46   44.92
   1  -1  -3 1334.23   45.02
   1  -1  -3 1329.54   44.92
  -1   1   3 1391.37   56.63
  -1   1   3 1317.05   47.65
  -1   1   3 1292.45   53.13
  -1   1   3 1311.70   43.78
  -1   1   3 1421.27   55.28
   1  -1  -4   10.94    1.79
   1  -1  -4   10.44    1.34
   1  -1  -4    9.50    1.46
   1  -1  -4   10.61    2.07
  -1   1   4    9.26    1.65
  -1   1   4    8.11    1.41
  -1   1   4   11.78    2.19
  -1   1   4    8.14    2.07
  -1   1   4   12.98    2.27
   1  -1  -5    2.30    1.33
   1  -1  -5    2.92    1.95
   1  -1  -5    0.98    2.81
  -1   1   5    3.30    1.87
  -1   1   5    4.75    1.39
  -1   1   5    5.81    2.06
  -1   1   5    6.77    2.18
  -1   1   5    5.48    1.72
   1  -1  -6    2.70    1.57
   1  -1  -6    0.00    2.05
   1  -1  -6    2.80    2.31
  -1   1   6   -1.65    2.31
  -1   1   6    1.57    2.29
  -1   1   6    2.17    2.53
  -1   1   6   -0.11    1.82
   1  -1  -7  301.17   13.98
   1  -1  -7  317.36   13.31
   1  -1  -7  280.13   14.61
   1  -1  -7  283.58   12.99
  -1   1   7  325.29   13.96
  -1   1   7  299.63   13.21
  -1   1   7  335.92   14.92
   1  -1  -8  867.94   37.58
   1  -1  -8  878.15   44.00
   1  -1  -8  862.42   42.19
   1  -1  -8  831.06   39.14
  -1   1   8  840.58   37.02
  -1   1   8  812.27   40.22
  -1   1   8  936.49   48.78
   1  -1  -9    2.96    3.75
   1  -1  -9    0.61    3.04
   1  -1  -9    5.89    4.78
  -1   1   9    0.83    3.67
  -1   1   9    7.78    4.58
   1  -1 -10   17.92    3.88
   1  -1 -10   19.13    4.14
   1  -1 -10    3.63    4.11
   1  -1 -10    8.71    4.79
   1  -1 -11  688.19   46.67
   1  -1 -11  656.86   40.50
   1  -1 -11  646.71   41.78
   1  -1 -12   29.56    7.02
   1  -1 -12   15.72    7.74
   1  -2   0 2300.68   83.61
   1  -2   0 2303.29   92.58
   1  -2   0 2280.45   81.69
  -1   2   0 2310.45   86.77
  -1   2   0 2387.09   97.01
  -1   2   0 2441.53   89.07
   1  -2  -1  386.87   13.38
   1  -2  -1  405.46   15.22
   1  -2  -1  388.49   14.43
  -1   2   1  394.13   14.08
  -1   2   1  397.25   17.47
  -1   2   1  430.71   19.07
   1  -2  -2  171.97    6.28
   1  -2  -2  139.39    5.49
   1  -2  -2  143.40    5.39
   1  -2  -2  141.09    6.33
  -1   2   2  134.13    5.30
  -1   2   2  136.39    5.66
  -1   2   2  145.54    5.65
   1  -2  -3 2493.10   96.99
   1  -2  -3 2402.36   78.45
   1  -2  -3 2483.73   94.37
   1  -2  -3 2298.30   78.67
  -1   2   3 2477.32   87.45
  -1   2   3 2316.58   91.59
  -1   2   3 2394.03   76.14
   1  -2  -4 1535.70   65.44
   1  -2  -4 1579.75   52.87
   1  -2  -4 1556.67   56.24
   1  -2  -4 1442.18   50.65
  -1   2   4 1555.26   52.32
  -1   2   4 1477.39   50.18
  -1   2   4 1530.78   49.73
   1  -2  -5  715.59   31.21
   1  -2  -5  749.27   26.21
   1  -2  -5  744.87   32.56
   1  -2  -5  701.01   26.13
  -1   2   5  787.48   28.46
  -1   2   5  700.22   24.81
  -1   2   5  721.51   27.84
   1  -2  -6  522.70   22.62
   1  -2  -6  564.93   19.71
   1  -2  -6  526.55   26.82
   1  -2  -6  525.96   20.18
  -1   2   6  551.02   22.15
  -1   2   6  517.86   19.14
  -1   2   6  507.96   22.86
   1  -2  -7  430.16   18.17
   1  -2  -7  448.59   17.15
   1  -2  -7  421.41   17.73
   1  -2  -7  405.14   17.75
  -1   2   7  428.08   17.95
  -1   2   7  387.04   18.30
  -1   2   7  465.62   21.83
   1  -2  -8   99.20    6.62
   1  -2  -8  105.15    6.86
   1  -2  -8  103.82    6.85
   1  -2  -8   94.15    7.35
  -1   2   8  108.29    6.45
  -1   2   8   85.34    8.74
  -1   2   8  100.57    7.30
   1  -2  -9   16.55    3.88
   1  -2  -9    8.34    5.76
   1  -2  -9   10.88    3.47
   1  -2  -9   16.06    6.62
  -1   2   9   11.59    3.79
   1  -2 -10   15.81    4.01
   1  -2 -10   26.40    7.12
   1  -2 -10   27.98    6.63
   1  -2 -11   10.12    4.72
   1  -2 -11   13.64    6.27
   1  -3   0 1312.89   49.74
   1  -3   0 1262.64   46.28
  -1   3   0 1249.54   44.95
  -1   3   0 1396.70   49.48
  -1   3   0 1270.51   46.75
   1  -3  -1  125.14    5.10
   1  -3  -1  126.42    5.49
   1  -3  -1  120.77    5.57
  -1   3   1  122.16    5.69
  -1   3   1  136.92    5.92
   1  -3  -2    5.90    2.05
   1  -3  -2    1.65    1.43
   1  -3  -2    2.04    1.80
  -1   3   2    2.47    1.36
  -1   3   2    3.31    1.47
  -1   3   2    1.48    1.60
  -1   3   2    4.55    1.30
   1  -3  -3   93.50    4.12
   1  -3  -3   84.96    4.14
   1  -3  -3   82.91    4.47
  -1   3   3   85.90    4.31
  -1   3   3   83.28    4.18
  -1   3   3   80.08    4.42
  -1   3   3   95.94    4.67
   1  -3  -4  990.72   40.94
   1  -3  -4  969.86   34.16
   1  -3  -4  967.81   39.37
  -1   3   4  918.72   34.86
  -1   3   4 1059.41   38.26
   1  -3  -5   57.27    3.84
   1  -3  -5   59.82    3.92
   1  -3  -5   53.64    3.32
   1  -3  -5   59.98    4.39
  -1   3   5   61.62    4.41
  -1   3   5   57.62    3.77
  -1   3   5   59.34    4.50
  -1   3   5   70.67    4.97
   1  -3  -6 1723.19   71.43
   1  -3  -6 1754.53   82.06
   1  -3  -6 1738.78   88.94
   1  -3  -6 1638.07   62.01
  -1   3   6 1871.02   72.38
  -1   3   6 1643.09   68.06
  -1   3   6 1936.00   88.36
   1  -3  -7   78.62    5.35
   1  -3  -7   79.46    5.89
   1  -3  -7   78.99    5.31
   1  -3  -7   81.53    7.34
  -1   3   7   79.94    5.79
  -1   3   7   71.33    4.46
  -1   3   7   68.26    6.62
  -1   3   7   93.36    7.14
   1  -3  -8   85.04    6.63
   1  -3  -8   82.87    6.76
   1  -3  -8   66.42    5.52
   1  -3  -8   71.99    7.59
  -1   3   8   82.45    5.86
   1  -3  -9   20.02    3.32
   1  -3  -9   32.45    6.88
   1  -3  -9   13.30    4.55
   1  -3  -9   13.86    5.15
  -1   3   9   14.89    3.07
  -1   3  10   48.16    6.33
  -1   3  11    2.42    5.89
   1  -4   0 1431.51   52.42
   1  -4   0 1488.00   62.82
   1  -4   0 1370.49   49.03
  -1   4   0 1474.85   54.98
  -1   4   0 1511.72   49.74
  -1   4   0 1479.28   61.39
   1  -4  -1   68.91    3.77
   1  -4  -1   70.22    4.18
   1  -4  -1   54.38    3.75
  -1   4   1   64.67    3.72
  -1   4   1   67.04    3.66
   1  -4  -2   88.83    4.90
   1  -4  -2   91.68    5.33
   1  -4  -2   83.19    4.33
  -1   4   2   86.73    4.71
  -1   4   2   87.50    4.54
  -1   4   2   90.77    5.06
  -1   4   2   91.12    4.41
   1  -4  -3    5.42    2.17
   1  -4  -3   10.93    2.57
   1  -4  -3    7.80    2.52
  -1   4   3    6.28    2.09
  -1   4   3    7.27    1.35
  -1   4   3   10.94    2.34
  -1   4   3   11.80    3.06
   1  -4  -4  410.01   17.88
   1  -4  -4  368.43   14.94
   1  -4  -4  368.25   17.19
   1  -4  -4  342.30   15.17
  -1   4   4  369.69   15.03
  -1   4   4  365.03   14.72
  -1   4   4  348.83   16.68
  -1   4   4  387.91   15.56
   1  -4  -5   65.20    4.65
   1  -4  -5   60.70    4.50
  -1   4   5   60.66    4.55
  -1   4   5   51.76    3.78
  -1   4   5   56.66    5.12
  -1   4   5   70.38    5.35
   1  -4  -6  266.41   15.01
   1  -4  -6  281.44   14.66
  -1   4   6  258.59   13.51
  -1   4   6  267.43   12.76
  -1   4   6  273.07   14.08
  -1   4   6  281.87   14.77
   1  -4  -7   35.98    4.32
   1  -4  -7   34.23    4.40
  -1   4   7   30.83    5.12
  -1   4   7   36.95    3.85
   1  -4  -8    2.33    4.16
  -1   4   8    5.80    3.27
   1  -4  -8   10.15    3.42
  -1   4   8    4.17    3.10
   1  -4  -9   -0.23    3.33
   1  -4  -9    7.97    5.64
  -1   4  10  138.20   11.91
   1  -5   0  508.44   21.04
   1  -5   0  526.50   19.45
   1  -5   0  522.82   23.24
  -1   5   0  489.93   17.95
  -1   5   0  514.94   16.66
  -1   5   1    4.60    2.11
   1  -5  -1    1.52    1.99
   1  -5  -1    5.31    2.10
   1  -5  -1    3.63    2.90
  -1   5   1    3.10    2.97
  -1   5   1    5.60    1.79
   1  -5  -2   73.03    4.61
   1  -5  -2   68.95    5.36
   1  -5  -2   71.41    4.58
  -1   5   2   66.44    4.59
  -1   5   2   63.82    3.57
  -1   5   2   72.52    5.07
  -1   5   2   72.73    4.57
   1  -5  -3  101.47    6.21
   1  -5  -3  112.79    6.98
   1  -5  -3  101.76    5.89
  -1   5   3  111.69    6.06
  -1   5   3  112.80    5.69
  -1   5   3  101.74    7.03
  -1   5   3  116.71    6.99
   1  -5  -4  444.90   19.57
   1  -5  -4  405.29   19.49
   1  -5  -4  408.99   24.05
   1  -5  -4  408.88   19.74
  -1   5   4  398.45   15.74
  -1   5   4  471.01   20.40
   1  -5  -5 1001.06   44.73
  -1   5   5 1127.74   49.76
  -1   5   5 1023.07   55.37
   1  -5  -5 1102.15   59.23
   1  -5  -5 1084.74   51.15
  -1   5   5 1071.69   42.70
  -1   5   5 1153.68   53.93
   1  -5  -6   43.65    4.44
   1  -5  -6   54.38    6.91
   1  -5  -6   45.91    5.79
  -1   5   6   41.20    5.54
  -1   5   6   54.12    3.89
  -1   5   6   35.92    8.01
   1  -5  -7    2.28    2.85
   1  -5  -7    3.40    4.01
   1  -5  -7    6.89    4.95
  -1   5   7   -1.59    3.80
  -1   5   7    3.73    2.52
   1  -5  -8   72.07    7.11
   1  -5  -8   49.19    9.13
   1  -5  -8   62.13    8.72
  -1   5   8   61.75    9.16
  -1   5   9   96.65   11.42
   1  -6   0  103.91    6.03
   1  -6   0  111.08    6.46
   1  -6   0  115.27    6.96
  -1   6   0  115.47    6.08
  -1   6   0  115.83    6.13
   1  -6  -1  555.79   23.21
   1  -6  -1  557.12   25.88
   1  -6  -1  529.61   21.65
  -1   6   1  559.36   22.85
  -1   6   1  565.92   22.27
  -1   6   1  583.45   21.18
  -1   6   2    7.64    2.46
   1  -6  -2    7.97    2.93
   1  -6  -2   15.49    4.04
   1  -6  -2    6.28    2.90
  -1   6   2    9.68    4.22
  -1   6   2   12.12    4.33
  -1   6   2   10.46    2.70
  -1   6   3   76.05    4.46
   1  -6  -3   65.59    5.79
   1  -6  -3   65.79    6.11
   1  -6  -3   62.63    5.06
  -1   6   3   77.90    6.06
  -1   6   3   74.13    7.40
  -1   6   3   79.44    6.06
   1  -6  -4  177.73   10.84
   1  -6  -4  147.68   11.06
   1  -6  -4  184.13   10.15
   1  -6  -4  150.81   10.00
  -1   6   4  155.80    9.39
  -1   6   4  167.96    7.51
  -1   6   4  151.17   10.21
  -1   6   4  168.98   10.75
  -1   6   5   28.34    7.94
   1  -6  -5   19.19    3.22
   1  -6  -5    8.97    4.19
   1  -6  -5   22.04    4.70
  -1   6   5   15.04    4.19
  -1   6   5   18.32    2.69
   1  -6  -6    1.03    2.40
   1  -6  -6   -1.68    6.85
   1  -6  -6    3.14    6.76
  -1   6   6    7.40    4.07
  -1   6   6    7.40    2.30
   1  -6  -7    4.80    4.35
   1  -6  -7   -2.54    4.96
  -1   6   7    0.25    6.78
   1  -6  -8  246.66   18.10
  -1   6   8  252.76   19.57
   1  -7   0    2.76    2.99
   1  -7   0   22.95    3.92
   1  -7   0    7.19    3.66
  -1   7   0   14.80    3.11
  -1   7   0   10.55    2.85
  -1   7   0   15.93    3.87
   1  -7  -1 1254.30   70.06
   1  -7  -1 1225.26   50.73
  -1   7   1 1182.63   50.28
  -1   7   1 1269.40   45.66
  -1   7   1 1224.84   50.15
  -1   7   1 1246.92   60.28
   1  -7  -2  245.68   13.30
   1  -7  -2  231.12   18.02
   1  -7  -2  215.53   12.62
  -1   7   2  233.80   13.08
  -1   7   2  238.34   13.39
  -1   7   2  235.13   13.89
  -1   7   2  259.90   11.92
   1  -7  -3   16.18    6.10
   1  -7  -3   10.71    3.64
  -1   7   3   10.24    6.05
   1  -7  -3   14.87    5.08
  -1   7   3   13.01    4.09
  -1   7   3   21.18    2.85
  -1   7   3   25.68    5.88
   1  -7  -4  263.42   13.28
   1  -7  -4  234.26   15.16
   1  -7  -4  247.99   13.56
  -1   7   4  247.08   14.50
  -1   7   4  252.55   12.94
  -1   7   4  230.35   15.01
   1  -7  -4  225.46   16.77
   1  -7  -5   13.76    3.82
   1  -7  -5   15.90    8.07
   1  -7  -5   21.15    6.04
  -1   7   5   12.73    5.19
  -1   7   5   14.41    2.57
   1  -7  -6   -1.15    3.22
   1  -7  -6    2.90    5.45
  -1   7   6    0.49    5.69
  -1   7   7  134.67   12.02
   1  -7  -7  145.82   15.54
   1  -8   0  343.60   21.35
   1  -8   0  295.70   19.55
  -1   8   0  324.93   16.87
  -1   8   0  367.17   17.06
   1  -8   0  395.16   19.13
  -1   8   0  348.25   17.35
   1  -8  -1  126.78    9.77
   1  -8  -1  130.63    8.79
  -1   8   1  117.12    8.49
  -1   8   1  137.16    7.76
  -1   8   1  124.45    7.95
  -1   8   1  126.61    8.22
   1  -8  -1  133.92    9.48
   1  -8  -2   51.68    5.59
  -1   8   2   61.08    7.84
  -1   8   2   69.54    5.84
  -1   8   2   52.38    6.57
   1  -8  -2   57.65    5.84
   1  -8  -3  -12.74    6.54
   1  -8  -3   -1.09    6.68
  -1   8   3   -6.95    4.59
  -1   8   3    1.98    2.73
  -1   8   3   -0.74    5.31
   1  -8  -4   -0.24    2.82
   1  -8  -4   12.11    5.54
   1  -8  -4   -6.43    7.53
  -1   8   4    1.86    5.95
   1  -8  -5   15.36    4.07
   1  -8  -5    0.61    8.26
  -1   8   5    5.82    6.57
   1  -8  -6   17.39    7.30
  -1   8   6   20.96    7.94
   1  -9   0   27.15    5.66
   1  -9   0   18.86    4.66
   1  -9   0   19.66    6.47
  -1   9   0   22.47    6.49
  -1   9   0   23.83    5.21
  -1   9   1   35.97    8.44
   1  -9  -1   41.23    6.97
   1  -9  -1   39.19    5.94
   1  -9  -1   35.30    5.74
  -1   9   1   33.81    6.24
  -1   9   1   34.64    4.21
   1  -9  -2   10.97    6.24
   1  -9  -2    4.14    5.06
   1  -9  -2   15.63    6.23
  -1   9   2    8.96    5.97
  -1   9   2    8.84    3.11
   1  -9  -3   -7.28    5.31
   1  -9  -3   -6.96    5.61
  -1   9   3    6.83    6.33
   1  -9  -4   -1.83    9.76
  -1   9   4   -4.84   11.05
   1 -10   0  150.38   15.20
   1 -10   0  173.77   13.52
   1 -10   0  154.26   10.40
  -1  10   0  165.24   15.13
  -1  10   0  164.31   11.10
   1 -10  -1  114.38   10.83
   1 -10  -1   94.74    9.55
  -1  10   1   83.46   10.11
   1 -10  -2   10.76    6.83
   1 -10  -2   -3.06    5.88
   1 -11   0   15.66    9.10
   1 -11   0   26.85    6.59
   0 -11   1   33.12    7.99
   0 -11   1   17.47    7.33
   0 -11   2   33.67    9.34
   0 -11   2   15.75    7.03
   0 -11   3   69.93    8.73
   0 -11   3   41.73    6.12
   0 -11   4    0.00    4.46
   0 -11   4    3.67    4.15
   0 -11   5   40.63    7.53
   0 -11   5   19.22    4.57
   0 -11   6   -1.82    5.81
   0 -11   7   14.32    6.02
   0  10  -1   60.89    8.40
   0 -10   1   66.12    9.34
   0 -10   1   85.30    9.11
   0 -10   1   62.19    6.49
   0  10  -2  126.13   10.90
   0 -10   2  140.68   11.66
   0 -10   2  175.70   11.74
   0 -10   2  145.70   10.35
   0  10  -3   42.83    8.72
   0 -10   3   30.07    6.87
   0 -10   3   35.32    5.39
   0 -10   3   31.58    4.94
   0  10  -3   37.71    7.16
   0  10  -4   10.12    6.05
   0  10  -4    9.54    5.36
   0  10  -4    6.85    3.54
   0 -10   4    4.61    4.83
   0 -10   4   11.46    5.16
   0 -10   4    2.86    2.86
   0  10  -5    6.96    5.37
   0  10  -5    4.58    3.78
   0 -10   5   -1.15    3.78
   0 -10   5    2.12    3.66
   0  10  -6    8.43    5.54
   0  10  -6    3.10    4.02
   0 -10   6   13.76    4.93
   0  10  -7   38.17    8.21
   0  10  -7   41.09    5.43
   0 -10   7   52.81    5.97
   0  10  -8  287.36   21.19
   0  10  -8  319.82   18.72
   0 -10   8  305.08   20.83
   0  10  -9   70.70   10.94
   0  10  -9   83.61    8.18
   0 -10  10   65.75    9.87
   0   9  -1  119.62   10.41
   0   9  -1  108.71    8.08
   0   9  -1  112.47    8.60
   0  -9   1  124.03    8.83
   0  -9   1   97.03    8.62
   0  -9   1  102.58    7.61
   0   9  -2   50.43    6.74
   0   9  -2   52.13    5.69
   0   9  -2   60.93    6.10
   0   9  -2   45.78    6.39
   0  -9   2   64.97    6.48
   0  -9   2   66.87    6.43
   0  -9   2   47.46    5.01
   0   9  -3  111.72    9.17
   0   9  -3  120.44    8.66
   0  -9   3  117.13    9.05
   0  -9   3  121.43    8.97
   0  -9   3  102.67    7.52
   0   9  -4   29.13    5.02
   0   9  -4   25.36    5.57
   0   9  -4   28.11    4.00
   0  -9   4   26.69    6.31
   0  -9   4   31.52    4.37
   0  -9   4   25.17    3.60
   0   9  -5   -3.86    5.43
   0   9  -5    0.24    3.80
   0   9  -5    9.05    2.63
   0   9  -5    4.57    2.77
   0  -9   5   10.47    4.17
   0  -9   5   13.05    2.89
   0  -9   5    6.40    2.73
   0   9  -6   26.01    6.30
   0   9  -6   23.03    5.23
   0   9  -6   12.76    3.22
   0   9  -6   16.25    3.23
   0  -9   6   13.75    4.28
   0  -9   6   14.61    3.83
   0   9  -7    9.95    3.75
   0   9  -7    4.39    3.70
   0   9  -7   13.24    4.65
   0  -9   7   12.76    5.31
   0  -9   7    5.24    3.84
   0   9  -8    8.21    4.86
   0   9  -8   11.39    5.00
   0   9  -8   10.16    3.59
   0  -9   8   11.22    2.69
   0   9  -9   15.35    4.93
   0   9  -9   31.34    5.97
   0  -9   9   26.03    3.99
   0   9 -10   14.34    5.35
   0   9 -10   11.52    4.70
   0   9 -11    5.33    5.67
   0   9 -11    6.38    5.08
   0   8  -1   22.39    5.00
   0   8  -1   31.11    3.64
   0   8  -1   27.75    3.24
   0   8  -1   26.49    4.11
   0  -8   1   26.99    3.92
   0  -8   1   29.66    5.15
   0  -8   1   25.99    4.54
   0   8  -2  116.10    8.46
   0   8  -2  145.77    8.83
   0   8  -2  121.85    7.20
   0  -8   2  134.11    9.03
   0  -8   2  142.24    8.85
   0  -8   2  123.05    6.01
   0   8  -3   22.11    4.06
   0   8  -3   28.36    3.77
   0  -8   3   33.19    5.55
   0  -8   3   37.32    4.15
   0  -8   3   26.01    3.65
   0   8  -4   36.52    5.32
   0   8  -4   33.02    3.66
   0   8  -4   33.47    3.67
   0   8  -4   33.90    4.35
   0  -8   4   29.12    4.85
   0  -8   4   40.22    3.71
   0  -8   4   33.22    3.01
   0   8  -5   11.40    3.80
   0   8  -5    3.78    3.19
   0   8  -5    8.04    2.99
   0   8  -5    8.03    3.00
   0  -8   5   12.85    4.17
   0  -8   5    9.81    2.92
   0   8  -6   10.98    4.09
   0   8  -6   14.69    5.45
   0   8  -6    9.46    3.23
   0   8  -6   10.42    2.64
   0  -8   6    9.59    4.40
   0  -8   6    8.82    3.29
   0   8  -7   28.66    4.38
   0   8  -7   34.56    5.94
   0   8  -7   29.47    3.60
   0   8  -7   38.67    4.33
   0  -8   7   30.08    5.09
   0  -8   7   33.83    4.02
   0   8  -8   10.93    4.21
   0   8  -8   25.44    4.09
   0   8  -8   18.18    3.74
   0  -8   8   19.94    5.55
   0  -8   8   30.89    3.80
   0   8  -9   -4.77    4.09
   0   8  -9   -0.23    3.50
   0   8  -9   -2.00    3.05
   0   8  -9   -3.49    2.77
   0  -8   9   -3.69    2.86
   0   8 -10   10.04    4.85
   0   8 -10   10.39    6.02
   0  -8  10    9.41    3.45
   0   8 -11    3.26    5.29
   0   8 -11   -1.07    6.17
   0  -8  12   55.22   10.12
   0   7  -1   47.88    5.12
   0   7  -1   40.07    3.24
   0   7  -1   38.82    3.88
   0  -7   1   41.61    4.54
   0  -7   1   48.14    4.92
   0  -7   1   44.38    4.17
   0   7  -2   20.00    3.70
   0   7  -2   26.94    3.31
   0  -7   2   24.42    3.44
   0  -7   2   27.14    3.22
   0  -7   2   20.35    2.82
   0   7  -3  240.01   11.82
   0   7  -3  247.93   10.47
   0   7  -3  238.87   10.58
   0  -7   3  258.33   14.69
   0  -7   3  270.39   12.79
   0  -7   3  241.06   10.89
   0   7  -4   20.00    3.69
   0   7  -4   21.28    3.29
   0   7  -4   26.70    2.42
   0   7  -4   23.58    2.89
   0  -7   4   19.66    4.29
   0  -7   4   23.07    3.28
   0  -7   4   18.22    2.41
   0   7  -5  299.68   13.53
   0  -7   5  349.55   16.44
   0   7  -5  299.84   12.66
   0   7  -5  324.30   13.86
   0   7  -5  297.45   13.77
   0  -7   5  333.92   16.83
   0  -7   6  561.48   37.92
   0   7  -6  554.78   22.96
   0   7  -6  532.94   26.14
   0   7  -6  510.50   21.39
   0   7  -6  546.53   23.26
   0  -7   6  597.56   27.73
   0  -7   7   54.15    4.67
   0   7  -7   45.23    4.79
   0   7  -7   51.23    5.71
   0   7  -7   51.92    4.09
   0   7  -7   60.11    5.09
   0  -7   7   53.53    5.67
   0   7  -8   17.84    3.62
   0   7  -8   23.51    4.28
   0   7  -8   14.18    4.41
   0   7  -8   23.83    3.87
   0  -7   8   25.84    4.99
   0  -7   8   22.37    3.23
   0   7  -9   17.42    4.47
   0   7  -9    9.68    3.31
   0   7  -9   14.42    3.85
   0  -7   9   12.59    6.46
   0  -7   9   10.76    2.15
   0   7 -10   45.42    5.46
   0   7 -10   33.94    4.87
   0   7 -10   25.50    4.92
   0  -7  10   33.05    3.82
   0   7 -11  211.25   13.48
   0   7 -11  177.86   11.84
   0  -7  11  202.41   10.06
   0  -7  12   39.32    8.73
   0  -6   1  233.25   11.01
   0  -6   1  211.45    9.35
   0   6  -1  207.90   10.21
   0   6  -1  204.83    8.47
   0  -6   1  240.97   10.34
   0   6  -2  214.49   10.92
   0   6  -2  195.23    8.94
   0   6  -2  203.44   10.50
   0  -6   2  226.35   10.51
   0  -6   2  232.40   10.66
   0  -6   2  209.79    9.25
   0   6  -3  137.41    6.21
   0   6  -3  134.33    6.60
   0   6  -3  126.93    6.18
   0  -6   3  143.86    7.75
   0  -6   3  141.82    6.69
   0  -6   3  132.79    6.01
   0   6  -4  799.43   34.04
   0   6  -4  803.49   28.59
   0   6  -4  743.99   30.58
   0  -6   4  881.41   38.39
   0  -6   4  840.62   33.16
   0  -6   4  765.17   27.74
   0   6  -4  730.14   24.85
   0   6  -5  153.63    7.70
   0   6  -5  164.02    8.17
   0   6  -5  142.09    6.98
   0   6  -5  158.11    7.07
   0  -6   5  181.22    9.63
   0  -6   5  159.04    9.92
   0   6  -6  552.30   20.08
   0   6  -6  560.64   24.53
   0   6  -6  499.56   18.73
   0   6  -6  531.56   21.26
   0  -6   6  586.01   29.43
   0  -6   6  542.22   25.12
   0  -6   7   -0.60    1.44
   0   6  -7    0.78    3.57
   0   6  -7   -0.72    2.98
   0   6  -7   -2.70    3.17
   0   6  -7    1.56    2.05
   0  -6   7   -0.34    3.17
   0   6  -8   71.77    5.91
   0   6  -8   60.50    4.35
   0  -6   8   71.71    4.56
   0   6  -8   69.58    5.54
   0   6  -8   55.47    5.74
   0   6  -9   37.07    4.75
   0   6  -9   29.36    4.76
   0   6  -9   41.78    5.62
   0  -6   9   31.59    5.66
   0   6 -10  341.40   16.38
   0   6 -10  288.13   16.62
   0  -6  10  327.17   18.55
   0   6 -10  345.61   16.76
   0   6 -11  301.29   14.59
   0   6 -11  313.70   17.75
   0   6 -12   37.44    6.69
   0   6 -12   18.74    8.29
   0  -6  13   -5.77    9.50
   0   5  -1  107.27    5.69
   0   5  -1  122.07    5.04
   0  -5   1  114.03    5.67
   0  -5   1  113.98    5.75
   0  -5   1  103.10    5.16
   0   5  -2  198.46    8.36
   0   5  -2  203.05    8.40
   0   5  -2  196.28    9.25
   0  -5   2  202.22    9.25
   0  -5   2  214.62    9.22
   0  -5   2  210.14    8.53
   0   5  -3  868.40   38.65
   0   5  -3  750.20   26.70
   0   5  -3  857.23   47.44
   0  -5   3  907.10   36.29
   0  -5   3  888.64   30.87
   0  -5   3  805.74   30.13
   0   5  -4  122.48    6.02
   0   5  -4  113.10    5.40
   0   5  -4  117.81    6.02
   0   5  -4  106.77    5.25
   0   5  -4  121.54    5.25
   0  -5   4  125.92    6.68
   0  -5   4  116.10    6.45
   0   5  -5   73.38    4.28
   0   5  -5   74.12    4.39
   0   5  -5   70.33    3.87
   0   5  -5   70.41    4.13
   0  -5   5   73.00    5.42
   0  -5   5   70.08    3.83
   0   5  -6  249.55   10.46
   0   5  -6  243.47   11.35
   0   5  -6  221.48    9.32
   0   5  -6  239.73   10.01
   0  -5   6  261.44   13.50
   0  -5   6  241.07    9.63
   0   5  -7   96.18    5.07
   0   5  -7   98.66    5.52
   0   5  -7   92.31    5.93
   0   5  -7   95.28    5.43
   0  -5   7   78.91    6.90
   0   5  -8    2.96    2.30
   0   5  -8    0.72    4.80
   0   5  -8   -0.95    2.15
   0   5  -8    6.79    3.57
   0  -5   8    6.55    3.50
   0  -5   8   -0.36    2.63
   0   5  -9  413.63   16.47
   0   5  -9  437.99   18.34
   0   5  -9  410.35   17.88
   0   5  -9  374.94   26.29
   0  -5   9  425.99   20.45
   0  -5   9  359.82   19.72
   0   5 -10  586.77   23.96
   0   5 -10  554.71   27.09
   0  -5  10  527.48   40.78
   0  -5  10  579.54   37.76
   0   5 -11   26.64    4.94
   0  -5  11   21.63    4.31
   0   5 -11   21.83    6.10
   0   5 -12  121.26   10.05
   0   5 -12  119.30   11.23
   0  -5  13   21.63    7.49
   0   4  -1  986.46   39.14
   0   4  -1  988.23   37.57
   0   4  -1  977.29   44.49
   0  -4   1  992.80   35.12
   0  -4   1 1023.08   38.62
   0  -4   1 1013.56   36.54
   0   4  -2 2149.46   86.06
   0   4  -2 2061.30   79.57
   0   4  -2 2114.61   83.06
   0  -4   2 2308.57   80.57
   0  -4   2 2197.14   78.60
   0  -4   2 2086.69   72.94
   0   4  -3 2932.02  114.93
   0   4  -3 2597.32   92.89
   0   4  -3 2909.81  121.33
   0  -4   3 3140.71  117.03
   0  -4   3 2951.35  116.08
   0  -4   3 2890.23  139.88
   0  -4   4  338.75   17.27
   0  -4   4  298.99   12.23
   0   4  -4  317.98   14.49
   0   4  -4  333.38   11.42
   0   4  -4  280.21   10.70
   0   4  -4  309.99   15.18
   0   4  -5   25.61    2.97
   0   4  -5   20.88    3.46
   0   4  -5   29.99    2.60
   0   4  -5   24.39    2.52
   0  -4   5   24.27    2.81
   0   4  -6  107.61    5.38
   0   4  -6   89.74    5.76
   0   4  -6   90.34    5.12
   0   4  -6   95.64    4.80
   0  -4   6   96.03    6.54
   0  -4   6   96.34    5.15
   0   4  -7   40.41    3.83
   0   4  -7   34.09    4.22
   0   4  -7   40.79    3.47
   0  -4   7   37.10    4.05
   0  -4   7   31.27    3.82
   0   4  -8    0.11    2.52
   0   4  -8    2.17    2.90
   0   4  -8   -0.84    3.73
   0  -4   8    7.86    4.38
   0  -4   8    1.43    2.86
   0   4  -9  639.77   23.27
   0   4  -9  621.38   31.01
   0   4  -9  616.04   26.60
   0  -4   9  606.08   36.03
   0  -4   9  605.12   26.62
   0  -4   9  665.78   33.60
   0   4 -10  233.05   11.00
   0   4 -10  197.25   12.00
   0   4 -10  206.84   12.60
   0  -4  10  210.43   13.93
   0  -4  10  215.96   13.12
   0   4 -11    2.23    3.78
   0   4 -11    1.27    5.44
   0   4 -11    0.48    6.30
   0  -4  11    1.98    3.43
   0   4 -12  289.42   18.86
   0   4 -12  230.09   22.51
   0   4 -12  272.05   17.97
   0  -4  13    9.47    6.92
   0   3  -1 5619.49  212.53
   0   3  -1 5436.12  189.64
   0   3  -1 5413.65  206.99
   0  -3   1 5730.22  215.83
   0  -3   1 5665.92  206.99
   0  -3   1 5773.15  267.61
   0   3  -2  908.71   40.81
   0  -3   2  952.96   38.49
   0  -3   2  877.61   35.29
   0  -3   2  864.90   32.46
   0   3  -2  906.67   35.34
   0   3  -3  629.59   29.32
   0   3  -3  627.79   22.44
   0   3  -3  584.71   22.39
   0   3  -3  624.76   23.96
   0  -3   3  704.81   26.33
   0  -3   3  602.75   23.82
   0   3  -4 3997.62  155.45
   0   3  -4 3924.69  129.42
   0   3  -4 3704.53  138.54
   0   3  -4 3903.58  156.88
   0  -3   4 4205.91  183.12
   0  -3   4 3862.02  148.62
   0   3  -5 2204.50   76.89
   0   3  -5 2052.96   73.59
   0   3  -5 2240.01   94.64
   0  -3   5 2322.47  130.17
   0  -3   5 2082.14   71.22
   0   3  -6  117.10    5.16
   0   3  -6  104.42    5.81
   0   3  -6   98.52    5.29
   0  -3   6  108.04    6.62
   0  -3   6  105.86    6.21
   0  -3   7    3.82    3.58
   0   3  -7   -2.19    1.86
   0   3  -7    1.46    2.18
   0   3  -7    8.70    3.74
   0  -3   7    1.00    2.46
   0   3  -8  892.45   30.01
   0   3  -8  853.15   38.45
   0   3  -8  804.12   31.58
   0  -3   8  828.00   55.98
   0  -3   8  798.02   35.79
   0  -3   8  873.29   46.00
   0  -3   9  334.88   18.57
   0  -3   9  351.46   20.43
   0  -3   9  406.21   20.99
   0   3  -9  372.29   20.85
   0   3  -9  369.64   18.50
   0   3  -9  366.11   16.92
   0   3  -9  404.26   15.94
   0   3 -10  237.00   10.41
   0   3 -10  234.14   13.69
   0   3 -10  227.53   12.66
   0   3 -10  225.73   13.16
   0  -3  10  229.59   14.92
   0  -3  10  239.89   16.83
   0   3 -11   21.17    4.26
   0   3 -11   11.66    4.62
   0   3 -11   26.93    7.19
   0  -3  11    5.66    4.77
   0  -3  11    9.65    4.36
   0   3 -12   77.56    9.25
   0   3 -12   56.50   11.42
   0   3 -12   78.85    8.90
   0  -3  13   54.33    9.62
   0   2  -2 3361.59  150.52
   0   2  -2 3008.18  108.52
   0   2  -2 3196.45  111.49
   0  -2   2 3547.04  139.23
   0   2  -3  171.00    7.25
   0   2  -3  158.94    6.24
   0   2  -3  150.95    6.67
   0  -2   3  158.14    7.06
   0  -2   3  156.96    6.34
   0  -2   4  659.89   31.67
   0  -2   4  648.42   22.42
   0   2  -4  667.68   26.53
   0   2  -4  679.18   22.54
   0   2  -4  642.61   24.66
   0   2  -5  540.69   21.00
   0   2  -5  518.04   17.77
   0   2  -5  475.49   18.16
   0  -2   5  539.54   24.58
   0  -2   5  516.52   18.57
   0   2  -6   81.98    4.75
   0   2  -6   65.01    4.63
   0   2  -6   59.60    4.13
   0  -2   6   64.62    4.78
   0  -2   6   66.21    4.06
   0   2  -7  251.68   10.14
   0   2  -7  234.41   12.33
   0   2  -7  240.80   10.61
   0  -2   7  238.95   11.77
   0  -2   7  223.47   11.69
   0  -2   7  266.75   11.49
   0   2  -8 2560.97   86.29
   0   2  -8 2538.57   98.00
   0   2  -8 2469.83  102.34
   0   2  -8 2514.88   88.11
   0  -2   8 2580.47  118.30
   0  -2   8 2327.66  111.60
   0  -2   8 2641.95  129.54
   0   2  -9  218.95   10.77
   0   2  -9  219.27   11.33
   0   2  -9  195.89   11.36
   0   2  -9  205.49   11.87
   0  -2   9  229.67   11.62
   0  -2   9  192.61   11.89
   0  -2   9  233.66   11.75
   0   2 -10   12.01    3.26
   0   2 -10   22.58    5.30
   0   2 -10   12.93    4.64
   0   2 -10   12.11    4.28
   0  -2  10   13.34    4.19
   0  -2  10   16.00    3.22
   0   2 -11   40.63    5.08
   0   2 -11   24.91    5.47
   0   2 -11   13.04    6.46
   0   2 -11   37.43    7.71
   0  -2  11   26.36    5.52
   0  -2  11   25.00    5.11
   0   2 -12   49.58    7.15
   0   2 -12   52.34    8.44
   0  -2  13  -11.36   10.39
   0   1  -2 2217.93  100.33
   0   1  -2 1784.62   92.79
   0   1  -2 2005.97   77.61
   0  -1   2 2054.04   93.32
   0  -1   2 2098.31   73.34
   0  -1   2 2073.45   73.76
   0   1  -3  439.02   16.01
   0  -1   3  462.35   16.83
   0  -1   3  445.32   15.79
   0  -1   3  440.72   15.73
   0   1  -3  478.96   22.80
   0   1  -3  445.09   14.98
   0   1  -4  264.14   11.89
   0   1  -4  263.47    9.05
   0   1  -4  245.88    9.50
   0  -1   4  251.69   10.53
   0  -1   4  248.35    9.54
   0  -1   4  266.37    9.48
   0   1  -5  189.12    8.14
   0   1  -5  190.10    8.42
   0   1  -5  180.26    7.22
   0   1  -5  175.73    7.09
   0  -1   5  180.72    8.17
   0  -1   5  178.65    7.13
   0  -1   5  176.32    7.90
   0  -1   5  193.64    8.31
   0   1  -6   14.57    2.45
   0   1  -6   11.79    2.47
   0   1  -6    9.18    2.08
   0   1  -6    8.32    2.20
   0  -1   6   11.95    2.08
   0  -1   6   13.60    2.86
   0  -1   6   13.12    2.22
   0   1  -7  589.60   20.41
   0   1  -7  577.08   21.30
   0   1  -7  577.13   22.56
   0   1  -7  517.82   20.38
   0  -1   7  591.62   30.32
   0  -1   7  542.20   24.09
   0  -1   7  625.23   28.00
   0   1  -8 2427.89  118.98
   0   1  -8 2328.87   88.25
   0  -1   8 2584.16  125.76
   0   1  -8 2526.35   79.63
   0   1  -8 2438.51   98.91
   0  -1   8 2331.21  106.77
   0  -1   8 2613.28  107.12
   0   1  -9  229.78   12.11
   0   1  -9  225.53   11.92
   0  -1   9  235.28   14.01
   0  -1   9  250.46   11.84
   0   1  -9  267.23   10.99
   0   1  -9  240.65   12.66
   0  -1   9  252.50   13.94
   0   1 -10   13.68    4.52
   0   1 -10   15.92    4.92
   0   1 -10   12.21    4.27
   0   1 -10   19.88    4.91
   0  -1  10   17.11    4.17
   0  -1  10    9.50    4.59
   0   1 -11   19.08    4.09
   0   1 -11    1.30    7.44
   0   1 -11   14.01    5.85
   0   1 -11   14.35    7.48
   0  -1  11   15.17    6.71
   0  -1  11   20.37    5.36
   0   1 -12  155.68   15.08
   0   1 -12  154.70   15.33
   0   0  -2 1885.13   63.83
   0   0  -2 1896.25   84.27
   0   0   2 2157.40   89.53
   0   0   2 1918.31   67.37
   0   0   2 1938.38   79.02
   0   0   2 1901.81   75.61
   0   0  -2 1897.24   67.02
   0   0  -2 1519.87   83.10
   0   0  -3  686.82   24.50
   0   0   3  761.98   27.00
   0   0   3  682.13   24.86
   0   0   3  698.03   25.34
   0   0   3  768.28   30.89
   0   0  -3  674.68   29.99
   0   0  -3  690.97   24.14
   0   0  -3  713.55   27.80
   0   0   4  173.52    8.52
   0   0   4  203.45    8.24
   0   0   4  182.53    7.46
   0   0   4  191.64    8.22
   0   0  -4  177.38    7.50
   0   0  -4  181.76    6.95
   0   0  -4  178.04    6.50
   0   0  -4  177.11    7.97
   0   0   5  694.12   24.09
   0   0   5  598.67   21.41
   0   0   5  607.38   21.24
   0   0  -5  619.93   24.51
   0   0  -5  613.37   21.86
   0   0  -5  617.76   20.73
   0   0  -5  632.88   22.25
   0   0   6  264.61    9.78
   0   0   6  234.82    9.39
   0   0   6  233.84   10.52
   0   0   6  258.71   10.67
   0   0  -6  232.59    9.58
   0   0  -6  238.06    9.92
   0   0  -6  238.52    9.32
   0   0  -6  222.35    9.10
   0   0   7 2707.34   98.66
   0   0  -7 2379.90  121.69
   0   0  -7 2511.05   95.05
   0   0  -7 2507.27   97.77
   0   0  -7 2380.66   82.27
   0   0   7 2529.86  102.64
   0   0   7 2640.04  100.99
   0   0  -8   50.06    4.74
   0   0   8   61.24    5.04
   0   0   8   55.74    6.54
   0   0   8   59.08    5.03
   0   0  -8   57.67    4.95
   0   0  -8   51.92    4.28
   0   0  -8   52.60    5.78
   0   0   9   -0.55    2.74
   0   0   9    1.68    2.62
   0   0  -9    2.04    2.72
   0   0  -9    0.71    4.03
   0   0  -9   -1.10    4.27
   0   0  -9   -4.18    5.41
   0   0 -10    5.78    6.76
   0   0  10    8.64    5.06
   0   0 -10   16.26    4.78
   0   0 -10    9.89    4.17
   0   0 -10    6.57    4.87
   0   0 -11   82.89    9.37
   0   0 -11   73.20   11.40
   0   0 -11   84.39    9.22
   0   0 -12   43.70    9.18
   0   0 -12   42.00    8.11
   0   1   1 5139.85  263.96
   0   1   1 5554.75  294.03
   0  -1  -1 6664.67  189.97
   0  -1  -1 1912.28  215.76
   0  -1  -1 3327.70  272.38
   0  -1  -1 6688.36  214.20
   0   1   2   83.26    3.66
   0   1   2   71.06    3.77
   0   1   2   82.82    4.08
   0  -1  -2   80.82    3.30
   0  -1  -2   73.48    3.17
   0  -1  -2   71.73    3.17
   0  -1  -2   69.69    3.18
   0  -1  -2   75.06    3.31
   0   1   3 3950.15  148.55
   0   1   3 3582.43  138.45
   0   1   3 3895.67  142.75
   0  -1  -3 3785.27  174.59
   0  -1  -3 3818.19  134.90
   0  -1  -3 3724.49  140.05
   0  -1  -3 3749.00  130.48
   0  -1  -3 3724.92  146.52
   0   1   4  579.30   21.74
   0   1   4  551.00   18.98
   0  -1  -4  579.76   23.20
   0  -1  -4  561.81   20.24
   0  -1  -4  567.71   22.09
   0  -1  -4  580.93   23.43
   0   1   4  598.98   20.66
   0   1   5  170.01    7.38
   0   1   5  152.47    6.24
   0   1   5  136.96    7.81
   0   1   5  179.25    7.32
   0  -1  -5  156.22    7.21
   0  -1  -5  150.41    6.95
   0  -1  -5  159.25    6.48
   0  -1  -5  152.56    6.88
   0   1   6   50.98    3.33
   0   1   6   51.47    3.48
   0  -1  -6   53.25    3.72
   0  -1  -6   42.66    3.24
   0  -1  -6   48.84    2.92
   0  -1  -6   44.44    4.67
   0   1   6   45.93    4.43
   0   1   7   19.94    2.83
   0   1   7   19.32    4.53
   0   1   7   16.64    2.53
   0  -1  -7   21.08    2.93
   0  -1  -7   21.11    3.00
   0  -1  -7   12.28    2.31
   0  -1  -7   15.23    4.05
   0  -1  -8   80.41    6.13
   0   1   8   88.80    6.67
   0   1   8   74.07    7.49
   0  -1  -8   75.82    5.67
   0  -1  -8   76.93    5.58
   0  -1  -8   75.08    6.76
   0   1   9   17.82    5.09
   0  -1  -9    6.82    3.07
   0  -1  -9    5.55    3.74
   0  -1  -9    7.86    3.15
   0  -1  -9    8.97    3.69
   0  -1 -10  203.30   15.34
   0  -1 -10  196.76   17.56
   0  -1 -10  202.90   11.70
   0  -1 -10  201.12   13.66
   0  -1 -11   23.28    6.31
   0  -1 -11    7.62    7.13
   0  -1 -12   20.04    8.06
   0  -1 -12   11.93   12.05
   0   2   0 3513.82  128.77
   0   2   0 3539.85  124.29
   0  -2   0 3461.72  124.49
   0  -2   0 3627.27  130.26
   0  -2   0 3260.77  120.99
   0   2   1 1307.67   51.09
   0   2   1 1267.66   66.84
   0   2   1 1226.22   43.87
   0   2   1 1348.84   48.46
   0  -2  -1 1334.40   54.88
   0  -2  -1 1331.68   52.62
   0   2   2   15.57    2.21
   0   2   2   13.32    1.10
   0   2   2   13.91    1.47
   0   2   2   17.56    1.52
   0  -2  -2   18.88    1.72
   0  -2  -2   13.89    2.07
   0  -2  -2   13.99    1.65
   0   2   3 3412.50  113.31
   0   2   3 3268.82  107.56
   0   2   3 3254.94  109.41
   0  -2  -3 3300.56  115.65
   0  -2  -3 3407.41  134.52
   0  -2  -3 3545.89  142.40
   0  -2  -3 3563.57  133.91
   0   2   4 1017.14   36.39
   0   2   4  944.91   34.09
   0   2   4  963.48   34.19
   0   2   4 1113.61   34.97
   0  -2  -4 1077.65   43.26
   0  -2  -4 1039.59   38.76
   0  -2  -4 1027.50   36.56
   0  -2  -4  948.44   35.60
   0  -2  -4 1025.00   39.15
   0   2   5    7.54    2.92
   0   2   5    9.25    1.80
   0   2   5   14.20    3.85
   0   2   5   10.01    2.02
   0  -2  -5    5.53    1.81
   0  -2  -5    4.39    2.19
   0  -2  -5    6.15    1.57
   0  -2  -5   10.03    2.81
   0  -2  -5    7.42    2.59
   0   2   6   99.30    6.53
   0   2   6  101.83    5.61
   0   2   6   98.99    7.32
   0   2   6  109.48    6.94
   0  -2  -6   96.13    6.00
   0  -2  -6  107.38    6.33
   0  -2  -6   92.35    5.06
   0  -2  -6   97.26    6.01
   0   2   7   62.54    4.14
   0   2   7   64.23    6.09
   0   2   7   65.92    5.87
   0  -2  -7   59.82    4.31
   0  -2  -7   70.61    5.36
   0  -2  -7   66.01    4.20
   0  -2  -7   63.40    6.26
   0   2   8   52.24    5.57
   0  -2  -8   55.73    5.00
   0  -2  -8   62.27    6.70
   0  -2  -8   45.17    3.95
   0  -2  -8   58.92    5.77
   0  -2  -9   56.43    6.39
   0  -2  -9   42.12    7.81
   0  -2  -9   48.97    4.52
   0  -2  -9   56.26    6.88
   0  -2 -10  131.95   11.02
   0  -2 -10  135.72   15.79
   0  -2 -10  137.94   10.71
   0  -2 -11   -2.53    7.83
   0  -2 -11    6.52    6.77
   0   3   0  430.42   16.62
   0   3   0  461.65   16.53
   0  -3   0  448.51   15.61
   0  -3   0  444.66   17.71
   0  -3   0  436.19   18.36
   0   3   1   52.45    3.22
   0   3   1   52.69    2.83
   0   3   1   61.87    3.13
   0  -3  -1   56.78    3.04
   0  -3  -1   56.70    3.24
   0  -3  -1   53.67    3.38
   0   3   2 1387.69   45.47
   0  -3  -2 1528.36   60.60
   0   3   2 1375.83   46.32
   0   3   2 1386.25   53.32
   0  -3  -2 1469.36   53.17
   0   3   3  239.72    8.97
   0   3   3  216.26    8.18
   0   3   3  217.51    8.67
   0  -3  -3  227.18    9.21
   0  -3  -3  208.25    8.80
   0  -3  -3  237.91    9.64
   0   3   4   31.02    3.19
   0   3   4   37.00    2.31
   0   3   4   32.14    3.52
   0   3   4   38.71    3.37
   0  -3  -4   48.12    3.56
   0  -3  -4   35.29    4.05
   0  -3  -4   38.55    3.66
   0  -3  -4   29.61    3.82
   0   3   5    7.36    3.80
   0   3   5    1.57    1.32
   0   3   5    3.50    3.62
   0   3   5    6.16    2.16
   0  -3  -5    4.67    2.73
   0  -3  -5    1.10    3.43
   0  -3  -5    4.69    1.41
   0  -3  -5    3.30    2.56
   0  -3  -5    7.34    2.94
   0   3   6  353.71   18.15
   0   3   6  352.68   16.38
   0   3   6  343.83   17.44
   0   3   6  384.87   18.34
   0  -3  -6  351.80   19.03
   0  -3  -6  357.46   18.52
   0  -3  -6  362.09   14.02
   0  -3  -6  339.90   15.44
   0   3   7  166.11   11.10
   0   3   7  145.15   10.89
   0   3   7  171.13   10.64
   0  -3  -7  153.07   11.16
   0  -3  -7  174.07    9.45
   0  -3  -7  153.29    9.60
   0  -3  -7  146.62    8.83
   0  -3  -8   95.43    7.99
   0  -3  -8  101.22    9.45
   0  -3  -8   76.27    5.47
   0  -3  -8   89.30    7.98
   0  -3  -9   75.49    7.11
   0  -3  -9   71.99    9.83
   0  -3  -9   85.62    8.23
   0  -3 -10  274.35   20.19
   0  -3 -10  289.94   18.36
   0   4   0  268.12   11.20
   0   4   0  266.92   10.27
   0  -4   0  257.70    9.90
   0  -4   0  274.77   10.68
   0  -4   0  252.37    9.38
   0   4   1   14.14    2.23
   0   4   1   13.58    2.47
   0   4   1   15.88    1.92
   0  -4  -1   10.11    2.41
   0  -4  -1   13.46    1.91
   0  -4  -1    8.93    2.29
   0   4   2  155.62    7.41
   0   4   2  167.89    8.02
   0   4   2  187.43    6.83
   0  -4  -2  171.38    7.78
   0  -4  -2  182.67    8.53
   0  -4  -2  158.95    7.36
   0   4   3   -0.12    2.95
   0   4   3   -0.98    1.10
   0   4   3    2.94    2.08
   0   4   3   -2.43    1.88
   0  -4  -3    3.41    2.32
   0  -4  -3   -0.67    2.47
   0   4   4   86.92    5.65
   0   4   4   89.53    4.27
   0   4   4   83.44    5.24
   0   4   4   99.19    5.96
   0  -4  -4  107.79    5.82
   0  -4  -4  110.49    7.34
   0  -4  -4   79.91    5.88
   0   4   5   78.89    5.90
   0   4   5   78.11    3.87
   0   4   5   74.27    5.81
   0   4   5   85.00    5.72
   0  -4  -5   80.21    5.18
   0  -4  -5   84.73    6.62
   0  -4  -5   82.65    6.25
   0   4   6    4.67    2.95
   0   4   6    6.65    1.66
   0   4   6    2.41    4.45
   0   4   6    9.22    4.39
   0  -4  -6    3.20    2.40
   0  -4  -6    6.62    3.56
   0   4   7    1.72    3.31
   0  -4  -7    4.68    3.42
   0  -4  -7   11.54    4.54
   0  -4  -8   28.60    5.84
   0  -4  -8   44.11    7.50
   0   4   8   22.14    5.14
   0   4   9  120.80   11.05
   0   5   0  116.89    6.86
   0   5   0  142.76    7.46
   0   5   0  129.53    6.17
   0  -5   0  125.42    5.80
   0  -5   0  119.31    6.21
   0  -5   0  137.33    6.59
   0   5   1  352.11   15.57
   0   5   1  357.74   13.78
   0   5   1  387.76   13.75
   0  -5  -1  378.54   15.20
   0  -5  -1  388.88   19.90
   0  -5  -1  335.02   13.45
   0   5   2 3382.26  131.39
   0   5   2 3291.57  144.49
   0   5   2 3787.23  119.42
   0  -5  -2 3350.50  127.92
   0  -5  -2 3701.05  158.59
   0  -5  -2 3273.72  134.09
   0   5   3   25.72    3.82
   0   5   3   35.09    2.33
   0   5   3   26.73    3.43
   0   5   3   27.66    4.37
   0  -5  -3   34.49    3.75
   0  -5  -3   40.73    3.96
   0  -5  -3   30.75    4.22
   0   5   4   15.73    4.92
   0   5   4   21.21    1.83
   0   5   4   15.72    3.41
   0   5   4   16.29    3.68
   0  -5  -4   24.73    3.99
   0  -5  -4   15.31    3.65
   0  -5  -4   15.24    3.64
   0  -5  -4   12.80    3.62
   0   5   5    7.87    3.57
   0   5   5    8.17    1.20
   0   5   5    4.36    4.12
   0   5   5    2.78    3.34
   0  -5  -5    0.46    2.32
   0  -5  -5    8.29    4.27
   0  -5  -5   10.40    3.43
   0   5   6    5.54    3.94
   0   5   6    9.88    4.82
   0  -5  -6   16.23    4.14
   0  -5  -6   12.22    6.84
   0  -5  -6   13.67    3.68
   0   5   7   46.10    6.29
   0  -5  -7   47.43    6.44
   0  -5  -7   36.60    8.32
   0   5   8   48.62    7.88
   0  -5  -8   44.50    7.36
   0  -5  -9  807.19   38.57
   0  -5  -9  837.10   57.96
   0   6   0   27.33    3.99
   0   6   0   27.09    3.48
   0   6   0   32.42    3.54
   0  -6   0   27.48    4.82
   0  -6   0   28.88    4.09
   0  -6   0   22.92    3.29
   0   6   1  997.31   43.71
   0   6   1  974.45   49.79
   0   6   1 1054.80   51.55
   0   6   1 1055.72   34.04
   0  -6  -1 1036.54   45.48
   0  -6  -1 1068.34   61.62
   0  -6  -1  993.35   39.66
   0  -6  -2 1004.36   56.93
   0   6   2  943.04   40.01
   0   6   2  963.21   41.95
   0   6   2 1001.50   48.87
   0   6   2 1070.85   37.89
   0  -6  -2 1011.94   44.63
   0  -6  -2  889.30   36.27
   0   6   3  121.00    8.52
   0   6   3  120.71    5.91
   0   6   3  125.11    8.11
   0   6   3  139.44    9.73
   0  -6  -3  122.72    8.66
   0  -6  -3  135.71    8.00
   0  -6  -3  107.74    6.65
   0   6   4  117.35    8.63
   0   6   4  127.39    5.50
   0   6   4  123.65   10.02
   0  -6  -4  138.46    9.23
   0  -6  -4  111.85    9.06
   0  -6  -4  111.70   10.32
   0  -6  -4  126.63    8.11
   0   6   5    5.91    4.07
   0   6   5   -1.70    4.85
   0  -6  -5   -0.82    2.92
   0  -6  -5   -0.97    4.60
   0  -6  -5    8.29    5.76
   0  -6  -5   -2.90    4.24
   0   6   6   -1.48    4.69
   0  -6  -6   -0.46    3.36
   0  -6  -6    3.88    5.21
   0   6   7    4.20    6.06
   0  -6  -7    0.81    3.58
   0  -6  -7   -6.81    6.32
   0   6   8    2.47    8.53
   0  -6  -8    5.48    8.04
   0   7   0  825.12   33.51
   0   7   0  887.42   34.35
   0   7   0  900.52   33.21
   0  -7   0  865.05   41.69
   0  -7   0  933.56   59.99
   0  -7   0  869.81   36.17
   0   7   1  288.51   14.00
   0   7   1  297.13   14.26
   0   7   1  272.37   14.79
   0   7   1  281.79   13.96
   0  -7  -1  288.94   16.74
   0  -7  -1  288.43   18.63
   0  -7  -1  302.57   13.31
   0   7   2  172.47   10.44
   0   7   2  189.30    8.71
   0   7   2  182.66   10.27
   0   7   2  195.49   10.51
   0  -7  -2  184.44   11.27
   0  -7  -2  198.57   13.41
   0  -7  -2  186.24   10.10
   0   7   3   13.59    4.70
   0   7   3   13.04    1.60
   0   7   3    8.97    4.79
   0  -7  -3   18.11    5.01
   0  -7  -3   11.26    4.37
   0  -7  -3    7.64    5.46
   0   7   4   59.72    6.54
   0   7   4   78.15    9.29
   0  -7  -4   77.65    6.42
   0  -7  -4   55.69    8.03
   0  -7  -4   69.03    6.47
   0  -7  -4   62.18    7.52
   0   7   5   15.80    6.05
   0  -7  -5   13.99    4.47
   0  -7  -5   14.26    6.03
   0  -7  -5    8.37    5.34
   0   7   6    0.62    5.94
   0  -7  -6    5.14    4.32
   0  -7  -6   -3.04    8.02
   0   7   7   -2.19    7.07
   0   8   0  201.35   11.41
   0   8   0  203.25   10.72
   0   8   0  202.82   10.23
   0   8   0  193.85   11.68
   0  -8   0  221.06   11.95
   0  -8   0  224.20   13.09
   0  -8   0  187.57   12.27
   0   8   1   83.21    6.99
   0   8   1   97.84    5.45
   0   8   1   95.41    7.21
   0   8   1   87.91    6.95
   0  -8  -1   90.04    8.78
   0  -8  -1  105.88    8.16
   0  -8  -1   99.64    7.83
   0   8   2    6.96    5.34
   0   8   2   16.89    2.11
   0   8   2   26.29    6.17
   0  -8  -2    8.64    4.73
   0  -8  -2   16.35    6.22
   0   8   3   -0.12    7.68
   0  -8  -3   -0.12    4.98
   0  -8  -3    3.41    4.63
   0   8   4   41.29    9.77
   0  -8  -4   56.79    6.93
   0  -8  -4   40.35    6.75
   0  -8  -4   34.71    6.82
   0   8   5  254.43   22.69
   0  -8  -5  298.75   21.46
   0  -8  -5  287.91   20.93
   0  -8  -5  262.04   21.36
   0   9   0  254.21   13.55
   0   9   0  258.24   15.10
   0   9   0  229.07   16.92
   0  -9   0  246.64   16.46
   0  -9   0  255.34   16.38
   0  -9   0  239.37   13.90
   0   9   1   22.33    5.74
   0   9   1   26.74    3.24
   0  -9  -1   22.34    7.25
   0  -9  -1   24.38    5.66
   0  -9  -1   26.26    5.03
   0   9   2   18.65    7.09
   0  -9  -2   25.53    7.89
   0  -9  -2   13.61    5.76
   0   9   3    3.97    9.67
   0  -9  -3    5.48    6.18
   0  -9  -3    4.53    8.21
   0   9   4   14.21   10.05
   0  10   0   21.52    7.13
   0 -10   0   24.19    6.60
   0 -10   0   23.84    5.90
   0 -10  -1   -2.91    5.81
   0 -10  -1    4.06    6.03
   0 -10  -2   24.65    8.18
   0 -10  -2   21.56    8.01
   1 -11   1    1.60    5.61
   1 -11   1    3.04    6.19
   1 -11   2   15.01    5.00
   1 -11   2    8.56    5.42
   1 -11   3    3.50    4.41
   1 -11   3    6.58    4.30
  -1  11  -3    0.50    7.31
   1 -11   4    7.75    3.71
   1 -11   4    2.61    5.93
  -1  11  -4    2.21    6.39
  -1  11  -4   -2.50    3.19
   1 -11   5    1.79    3.46
   1 -11   5    3.41    5.41
  -1  11  -5   -1.83    5.84
  -1  11  -5    8.54    5.01
   1 -11   6   65.81    7.00
  -1  11  -6   52.66    6.84
   1 -11   7  141.37   11.66
   1 -11   8   -2.18    5.96
   1 -11   9   -0.69    7.14
   1 -10   1  321.00   23.31
   1 -10   1  376.41   24.61
   1 -10   1  319.62   18.77
  -1  10  -1  346.21   18.75
   1 -10   2    5.91    4.68
   1 -10   2   10.18    5.31
   1 -10   2    1.45    3.27
  -1  10  -2    8.82    5.84
  -1  10  -2    9.24    5.61
  -1  10  -2    1.11    5.33
   1 -10   3   58.11    7.02
   1 -10   3   67.94    6.98
   1 -10   3   36.40    5.41
  -1  10  -3   63.71    7.03
  -1  10  -3   57.53    7.60
   1 -10   4  180.62   13.06
   1 -10   4  216.40   13.80
   1 -10   4  177.90   10.75
  -1  10  -4  216.86   12.70
  -1  10  -4  205.90   16.28
  -1  10  -4  196.02   11.41
   1 -10   5   11.71    5.24
   1 -10   5   14.83    4.35
   1 -10   5   10.65    4.97
  -1  10  -5    1.32    4.69
  -1  10  -5   13.68    4.90
  -1  10  -5    8.89    4.93
   1 -10   6    0.67    3.33
  -1  10  -6    5.35    7.25
  -1  10  -6   -2.74    3.43
   1 -10   7    2.21    2.54
  -1  10  -7    0.23    5.05
  -1  10  -7    4.92    4.69
  -1  10  -8   34.85    7.09
  -1  10  -8   51.70    7.12
  -1  10  -9    1.84    5.41
  -1  10  -9    0.46    5.89
   1 -10  10   18.21    6.26
   1  -9   1   10.66    3.82
   1  -9   1   11.52    3.39
   1  -9   1    6.09    4.63
  -1   9  -1    9.84    5.35
  -1   9  -1   12.90    3.97
  -1   9  -1    4.10    3.99
   1  -9   2   17.76    4.02
   1  -9   2   27.78    4.61
   1  -9   2   15.41    3.76
  -1   9  -2   20.52    4.33
  -1   9  -2    9.32    4.21
   1  -9   3    7.47    5.35
   1  -9   3    0.22    2.47
   1  -9   3   -1.69    2.90
  -1   9  -3    6.23    5.74
  -1   9  -3   -1.03    2.74
   1  -9   4  272.82   14.78
   1  -9   4  273.61   16.92
   1  -9   4  229.87   14.53
  -1   9  -4  242.66   12.20
  -1   9  -4  257.69   13.18
  -1   9  -4  233.79   10.99
  -1   9  -4  260.67   13.41
   1  -9   5  715.83   36.03
   1  -9   5  759.56   40.88
   1  -9   5  660.00   28.47
  -1   9  -5  667.35   28.96
  -1   9  -5  724.93   28.11
  -1   9  -5  648.76   25.56
  -1   9  -5  630.35   29.65
   1  -9   6   88.46    8.75
   1  -9   6   61.88    4.92
  -1   9  -6   66.11    7.73
  -1   9  -6   64.62    5.39
  -1   9  -6   52.37    6.73
   1  -9   7  228.54   13.97
   1  -9   7  220.89   16.33
  -1   9  -7  207.16   10.80
  -1   9  -7  214.61   11.73
  -1   9  -7  218.65   11.79
   1  -9   8    1.79    2.12
  -1   9  -8    5.27    4.24
  -1   9  -8    2.31    4.50
  -1   9  -8   -6.04    5.56
  -1   9  -9   19.67    5.80
  -1   9  -9   11.35    6.26
  -1   9 -10   -0.80    5.34
  -1   9 -10    2.68    4.42
   1  -9  11   83.19   10.77
   1  -8   1  103.71    7.68
   1  -8   1  106.99    7.65
   1  -8   1  100.54    7.45
  -1   8  -1  116.71    8.20
  -1   8  -1   95.18    7.18
   1  -8   2    6.83    4.03
   1  -8   2    1.34    2.24
   1  -8   2    0.73    2.56
  -1   8  -2    0.74    3.19
  -1   8  -2   -1.02    3.30
   1  -8   3  204.48   12.21
   1  -8   3  203.80   14.01
   1  -8   3  197.66   10.93
  -1   8  -3  203.66   10.78
  -1   8  -3  184.18    9.03
  -1   8  -3  200.80   10.18
   1  -8   4  259.37   13.12
   1  -8   4  273.47   11.81
   1  -8   4  241.47   12.80
  -1   8  -4  227.10   11.19
  -1   8  -4  223.79    9.89
  -1   8  -4  238.77   12.08
   1  -8   5   89.08    6.73
   1  -8   5   87.62    4.85
  -1   8  -5   65.86    6.66
  -1   8  -5   84.19    6.86
  -1   8  -5   76.15    6.89
  -1   8  -5   83.87    6.16
   1  -8   6 1094.44   53.38
   1  -8   6 1134.39   57.18
  -1   8  -6 1058.64   39.70
  -1   8  -6 1046.88   44.59
  -1   8  -6 1024.15   42.45
  -1   8  -6  966.66   50.80
   1  -8   7  766.68   34.00
   1  -8   7  767.36   42.13
  -1   8  -7  742.91   30.62
  -1   8  -7  730.03   32.41
  -1   8  -7  693.05   28.92
  -1   8  -7  735.60   35.12
   1  -8   8   22.05    5.18
   1  -8   8   25.46    2.75
  -1   8  -8   34.56    6.01
  -1   8  -8   19.36    4.75
  -1   8  -8   29.84    5.83
   1  -8   9    7.96    2.08
  -1   8  -9   -0.11    3.82
  -1   8  -9    2.10    3.73
  -1   8  -9    8.96    4.60
  -1   8 -10   75.34    8.97
  -1   8 -10   77.72    8.08
  -1   8 -11   31.77    6.83
  -1   8 -11   11.76    7.64
   1  -8  12   19.84    8.86
   1  -7   1   11.89    2.26
   1  -7   1   17.41    3.57
   1  -7   1   15.76    3.54
  -1   7  -1   15.78    4.44
  -1   7  -1   16.28    2.96
   1  -7   2   37.69    3.71
   1  -7   2   34.92    3.91
  -1   7  -2   40.05    4.13
  -1   7  -2   33.79    3.87
  -1   7  -2   27.64    3.15
   1  -7   2   34.65    3.42
   1  -7   3 1206.22   48.59
   1  -7   3 1132.16   48.66
   1  -7   3 1051.91   41.76
  -1   7  -3 1055.64   45.39
  -1   7  -3 1040.07   40.31
  -1   7  -3 1079.35   44.99
   1  -7   4 1293.14   73.60
   1  -7   4 1262.73   51.85
   1  -7   4 1222.11   50.55
  -1   7  -4 1193.25   44.38
  -1   7  -4 1129.49   40.05
  -1   7  -4 1193.20   49.60
   1  -7   5   -1.14    1.94
  -1   7  -5   -2.43    3.00
  -1   7  -5   -1.58    3.39
  -1   7  -5    0.70    2.44
  -1   7  -5   -3.10    2.64
   1  -7   6  451.81   23.60
   1  -7   6  482.58   21.44
  -1   7  -6  432.42   17.22
  -1   7  -6  475.58   20.82
  -1   7  -6  425.86   19.48
  -1   7  -6  452.02   18.65
   1  -7   7   19.45    4.27
   1  -7   7   25.51    2.46
  -1   7  -7   27.26    4.38
  -1   7  -7   23.44    5.63
  -1   7  -7   21.84    3.49
  -1   7  -7   26.08    3.53
   1  -7   8   49.26    6.64
   1  -7   8   45.36    3.19
  -1   7  -8   41.39    5.57
  -1   7  -8   34.49    7.42
  -1   7  -8   36.86    6.07
  -1   7  -8   50.32    5.71
   1  -7   9   60.71    6.76
   1  -7   9   72.39    4.52
  -1   7  -9   59.63    5.77
  -1   7  -9   72.20    7.39
  -1   7  -9   70.63    6.91
   1  -7  10  481.89   18.75
  -1   7 -10  445.53   19.21
  -1   7 -10  439.74   21.70
  -1   7 -10  402.00   24.95
  -1   7 -11  210.66   13.04
  -1   7 -11  199.28   13.03
   1  -7  12   14.02    8.55
   1  -6   1  550.55   20.91
   1  -6   1  556.15   27.38
   1  -6   1  515.69   21.13
  -1   6  -1  519.90   20.25
  -1   6  -1  556.29   18.48
  -1   6  -1  510.35   24.65
   1  -6   2   54.29    4.05
   1  -6   2   53.66    3.24
   1  -6   2   52.45    4.04
  -1   6  -2   53.34    3.83
  -1   6  -2   48.43    3.42
  -1   6  -2   56.19    3.88
   1  -6   3   -4.58    2.79
   1  -6   3   -1.35    1.35
   1  -6   3   -0.37    2.56
  -1   6  -3   -4.79    3.16
  -1   6  -3   -1.73    2.07
  -1   6  -3   -1.21    1.82
   1  -6   4  447.18   24.48
   1  -6   4  447.96   18.91
   1  -6   4  435.95   20.43
  -1   6  -4  412.78   15.13
  -1   6  -4  378.02   14.42
  -1   6  -4  418.24   21.01
   1  -6   5  388.39   17.72
   1  -6   5  378.76   16.23
  -1   6  -5  367.92   13.88
  -1   6  -5  327.86   13.39
  -1   6  -5  357.52   15.97
   1  -6   6   96.39    6.42
   1  -6   6   92.64    5.57
  -1   6  -6   91.60    6.46
  -1   6  -6   87.78    6.44
  -1   6  -6   86.68    5.60
  -1   6  -6   83.12    6.09
   1  -6   7   20.55    3.60
   1  -6   7   20.62    2.27
  -1   6  -7   16.77    2.87
  -1   6  -7   15.88    4.00
  -1   6  -7   24.67    4.09
  -1   6  -7   18.45    4.10
   1  -6   8   27.73    4.72
   1  -6   8   32.55    2.27
  -1   6  -8   30.03    3.85
  -1   6  -8   19.63    4.14
  -1   6  -8   24.08    4.11
  -1   6  -8   20.66    3.49
  -1   6  -9   23.44    3.74
   1  -6   9   32.29    6.73
   1  -6   9   28.23    2.62
   1  -6   9   29.20    2.75
  -1   6  -9   25.03    4.37
  -1   6  -9   28.86    4.68
   1  -6  10   70.32    5.18
  -1   6 -10   60.36    6.96
  -1   6 -10   66.32    6.53
  -1   6 -10   58.10    8.62
  -1   6 -11   33.03    6.98
  -1   6 -11   34.43    7.51
   1  -6  12    5.74    5.98
   1  -6  13   13.06    7.67
   1  -5   1   33.75    2.54
   1  -5   1   26.20    2.39
   1  -5   1   26.57    2.70
  -1   5  -1   24.85    2.66
  -1   5  -1   35.84    2.39
  -1   5  -1   27.45    3.16
   1  -5   212153.60  495.60
   1  -5   212412.30  540.68
  -1   5  -212370.38  540.00
  -1   5  -211909.37  436.84
   1  -5   3 1537.41   55.10
   1  -5   3 1504.66   58.91
   1  -5   3 1424.09   53.52
  -1   5  -3 1445.35   69.88
  -1   5  -3 1434.95   50.90
   1  -5   4   19.21    2.57
   1  -5   4   16.09    1.63
  -1   5  -4   13.22    2.35
  -1   5  -4   15.04    2.33
  -1   5  -4   25.18    3.04
   1  -5   5    1.45    3.13
   1  -5   5    2.85    1.07
  -1   5  -5    3.20    1.77
  -1   5  -5    1.99    1.87
  -1   5  -5    0.24    2.66
   1  -5   6   -3.14    3.14
   1  -5   6    0.48    1.07
  -1   5  -6    0.77    2.30
  -1   5  -6    1.76    2.35
  -1   5  -6   -2.23    1.99
  -1   5  -6    3.00    2.88
   1  -5   7   11.98    3.25
  -1   5  -7    7.01    2.41
  -1   5  -7    9.22    4.14
  -1   5  -7    9.07    2.71
  -1   5  -7   11.13    3.83
   1  -5   8   41.59    5.59
   1  -5   8   42.12    3.19
  -1   5  -8   53.62    4.61
  -1   5  -8   47.70    5.47
  -1   5  -8   40.02    4.62
  -1   5  -8   53.64    5.27
   1  -5   9  758.51   47.18
   1  -5   9  664.00   37.83
   1  -5   9  790.51   42.48
  -1   5  -9  783.04   30.25
  -1   5  -9  740.77   36.85
  -1   5  -9  723.84   29.80
  -1   5  -9  677.47   39.69
   1  -5  10  102.30   10.05
   1  -5  10  115.54    7.32
  -1   5 -10  118.93    7.98
  -1   5 -10  112.73    8.37
  -1   5 -11   18.67    5.00
  -1   5 -11   24.12    5.76
  -1   5 -12   12.19    6.93
  -1   5 -12    1.20    5.77
   1  -5  13   73.40   10.73
   1  -4   1  325.40   13.05
   1  -4   1  306.29   12.44
   1  -4   1  302.74   11.72
  -1   4  -1  315.10   14.03
  -1   4  -1  306.57   10.60
  -1   4  -1  321.68   12.83
   1  -4   2  265.81   10.22
   1  -4   2  264.70   10.42
   1  -4   2  259.11   10.10
  -1   4  -2  257.12   11.59
  -1   4  -2  247.44   10.59
  -1   4  -2  251.50    9.95
   1  -4   3  623.10   27.37
   1  -4   3  600.32   21.49
   1  -4   3  582.29   20.69
  -1   4  -3  614.66   28.09
  -1   4  -3  556.00   22.88
  -1   4  -3  597.95   23.34
   1  -4   4  497.97   20.27
   1  -4   4  478.77   19.33
  -1   4  -4  522.13   22.08
  -1   4  -4  471.59   17.05
  -1   4  -4  481.82   18.18
   1  -4   5  370.70   19.86
  -1   4  -5  377.61   13.56
  -1   4  -5  350.46   13.29
  -1   4  -5  326.07   12.26
  -1   4  -5  335.35   15.57
   1  -4   6  225.65   10.77
   1  -4   6  220.12    9.70
  -1   4  -6  236.50    8.60
  -1   4  -6  218.96    9.84
  -1   4  -6  204.06    9.35
  -1   4  -6  217.17    9.74
   1  -4   7   22.15    3.67
   1  -4   7   27.05    3.93
   1  -4   7   26.70    2.33
  -1   4  -7   33.23    3.18
  -1   4  -7   27.05    4.41
  -1   4  -7   24.47    3.45
   1  -4   8    9.78    4.22
   1  -4   8    3.45    3.21
   1  -4   8    0.41    1.76
  -1   4  -8    2.75    2.42
  -1   4  -8    2.04    3.00
  -1   4  -8   -0.60    2.99
   1  -4   9   12.64    4.10
   1  -4   9    2.62    5.83
   1  -4   9    8.51    2.15
  -1   4  -9    6.52    3.21
  -1   4  -9   12.51    5.65
  -1   4  -9    9.84    5.28
   1  -4  10    2.44    3.88
   1  -4  10    4.32    2.47
  -1   4 -10    6.22    3.33
  -1   4 -10    7.67    6.07
  -1   4 -10    8.32    5.19
  -1   4 -10    7.23    4.34
  -1   4 -11    9.50    5.81
  -1   4 -11    6.10    4.84
  -1   4 -11    0.12    4.71
  -1   4 -12    7.20    4.84
  -1   4 -12    2.18    5.08
   1  -4  13   75.96   10.66
   1  -3   116376.68  627.62
   1  -3   2  338.37   15.74
   1  -3   2  335.04   12.53
   1  -3   2  312.04   12.50
  -1   3  -2  346.50   12.94
  -1   3  -2  308.30   11.45
  -1   3  -2  322.46   11.46
   1  -3   3  394.57   15.15
   1  -3   3  377.82   15.70
  -1   3  -3  401.93   17.73
  -1   3  -3  348.10   12.74
  -1   3  -3  367.12   12.78
   1  -3   4 1634.65   78.35
   1  -3   4 1558.15   50.63
  -1   3  -4 1664.76   73.22
  -1   3  -4 1573.71   55.72
  -1   3  -4 1609.01   56.17
   1  -3   5  184.21    7.93
   1  -3   5  168.03    7.06
  -1   3  -5  186.52    7.62
  -1   3  -5  169.20    8.53
  -1   3  -5  167.38    7.01
   1  -3   6   28.21    3.76
   1  -3   6   31.11    3.34
   1  -3   6   35.15    2.21
  -1   3  -6   35.55    2.87
  -1   3  -6   34.51    3.46
  -1   3  -6   31.83    3.22
   1  -3   7   57.74    4.53
   1  -3   7   68.61    5.01
   1  -3   7   78.92    4.36
  -1   3  -7   78.66    4.54
  -1   3  -7   64.92    4.93
  -1   3  -7   60.08    4.44
   1  -3   8  341.82   16.71
   1  -3   8  277.27   15.13
   1  -3   8  321.63   15.09
  -1   3  -8  318.15   13.50
  -1   3  -8  297.62   14.88
  -1   3  -8  308.86   14.00
   1  -3   9  472.17   21.56
   1  -3   9  401.36   23.54
   1  -3   9  477.69   20.00
  -1   3  -9  448.70   18.39
  -1   3  -9  452.01   22.01
  -1   3  -9  426.70   22.44
  -1   3  -9  418.23   18.78
   1  -3  10   -5.94    3.63
   1  -3  10    2.17    2.69
  -1   3 -10    6.49    4.70
  -1   3 -10    4.33    5.24
  -1   3 -10   -1.94    4.25
  -1   3 -10    0.12    3.52
   1  -3  11   -0.84    3.45
  -1   3 -11    0.68    4.05
  -1   3 -11   -0.92    3.79
  -1   3 -11    3.65    4.62
  -1   3 -12   26.14    6.45
  -1   3 -12   23.97    6.33
   1  -3  13   10.22   11.44
   1  -2   2 3804.57  164.43
  -1   2  -2 3773.37  155.46
  -1   2  -2 3473.66  122.98
  -1   2  -2 3656.65  119.88
   1  -2   3  231.42    9.46
   1  -2   3  208.23    8.36
   1  -2   3  220.85    9.60
  -1   2  -3  237.65    9.86
  -1   2  -3  202.44    8.06
   1  -2   4  965.89   42.75
   1  -2   4  927.92   32.31
  -1   2  -4  965.07   40.98
  -1   2  -4  971.86   33.61
  -1   2  -4  888.80   31.14
   1  -2   5 1895.03   88.72
   1  -2   5 1759.79   64.73
   1  -2   5 1839.90   82.00
  -1   2  -5 1827.73   78.60
  -1   2  -5 1855.52   61.87
  -1   2  -5 1734.43   60.05
   1  -2   6    8.66    1.97
   1  -2   6    3.69    2.03
   1  -2   6    9.49    1.34
  -1   2  -6   16.43    2.55
  -1   2  -6    4.71    2.66
  -1   2  -6   14.94    3.37
   1  -2   7    0.33    1.97
   1  -2   7   -2.14    2.98
  -1   2  -7   -2.00    3.23
  -1   2  -7    9.34    3.45
  -1   2  -7    0.24    2.79
  -1   2  -7    0.73    2.66
   1  -2   8 1381.91   59.30
   1  -2   8 1237.39   56.06
   1  -2   8 1328.15   60.14
  -1   2  -8 1317.64   48.91
  -1   2  -8 1248.24   52.45
  -1   2  -8 1257.69   61.41
  -1   2  -8 1274.26   48.35
   1  -2   9  487.62   25.76
   1  -2   9  430.09   21.85
   1  -2   9  458.53   34.52
  -1   2  -9  469.78   20.10
  -1   2  -9  478.03   18.63
  -1   2  -9  480.23   19.17
  -1   2  -9  444.17   20.87
   1  -2  10   58.00    7.12
   1  -2  10   65.36    5.64
  -1   2 -10   69.68    6.77
  -1   2 -10   53.43    7.80
  -1   2 -10   57.53    5.97
  -1   2 -10   63.84    7.08
   1  -2  11   22.88    5.06
  -1   2 -11   27.30    4.65
  -1   2 -11   17.15    5.91
  -1   2 -11   11.94    5.85
  -1   2 -11   24.92    5.50
  -1   2 -12   80.05    9.00
  -1   2 -12   74.54   11.61
   1  -1   1 6927.15  293.73
  -1   1  -1 3387.98  293.27
  -1   1  -1  177.06   45.38
  -1   1  -1 7021.91  162.83
   1  -1   2   16.01    1.76
   1  -1   2    9.51    1.31
   1  -1   2    7.32    0.66
  -1   1  -2   11.39    1.44
  -1   1  -2   13.11    1.10
   1  -1   3  244.13    9.25
   1  -1   3  207.98    8.49
   1  -1   3  238.60    8.62
  -1   1  -3  212.87    9.36
  -1   1  -3  215.23    8.75
   1  -1   4   12.34    1.75
   1  -1   4   13.61    2.15
   1  -1   4   13.78    1.57
  -1   1  -4   11.89    2.33
  -1   1  -4   16.02    2.42
  -1   1  -4   10.34    1.80
  -1   1  -4   14.33    2.41
   1  -1   5 1497.71   60.39
   1  -1   5 1315.16   49.39
   1  -1   5 1380.57   49.27
  -1   1  -5 1339.42   52.17
  -1   1  -5 1347.90   57.74
  -1   1  -5 1388.43   49.26
  -1   1  -5 1284.92   46.29
   1  -1   6   96.56    4.92
   1  -1   6   93.73    5.96
   1  -1   6   93.38    4.79
  -1   1  -6   88.84    5.38
  -1   1  -6   90.33    4.50
  -1   1  -6   89.59    4.76
  -1   1  -6   87.99    5.36
   1  -1   7   56.43    4.47
   1  -1   7   55.51    5.35
   1  -1   7   50.17    3.95
  -1   1  -7   59.42    3.82
  -1   1  -7   51.78    4.30
  -1   1  -7   41.42    3.54
  -1   1  -7   53.11    4.76
   1  -1   8   11.66    4.03
   1  -1   8   13.17    5.22
   1  -1   8   11.33    2.08
  -1   1  -8   11.59    2.36
  -1   1  -8    8.56    2.85
  -1   1  -8    7.21    2.93
  -1   1  -8   13.58    3.92
   1  -1   9    3.16    3.38
   1  -1   9    0.42    1.99
  -1   1  -9   -4.29    3.84
  -1   1  -9   -2.88    3.34
  -1   1  -9    0.12    3.05
  -1   1  -9   -0.86    3.31
   1  -1  10   15.40    4.96
  -1   1 -10    8.28    3.63
  -1   1 -10    5.70    4.31
  -1   1 -10    2.32    5.49
  -1   1 -10   20.23    6.99
  -1   1 -11  113.37   10.38
  -1   1 -11  118.46    9.94
  -1   1 -12   41.79    8.59
  -1   1 -12   19.25    7.48
   1   0   1  326.09   12.50
   1   0   1  293.30   11.57
   1   0   1  325.87   11.78
  -1   0  -1  324.21   13.26
  -1   0  -1  208.08   15.06
  -1   0  -1  160.75   16.01
   1   0   2   48.97    2.35
   1   0   2   43.14    2.23
   1   0   2   45.34    2.52
   1   0   2   48.44    2.11
  -1   0  -2   61.27    3.28
  -1   0  -2   45.82    2.30
  -1   0  -2   42.08    2.17
  -1   0  -2   46.92    2.33
   1   0   3  131.90    6.10
   1   0   3  108.67    4.80
   1   0   3  122.61    4.76
  -1   0  -3  116.16    5.30
  -1   0  -3  121.52    4.83
  -1   0  -3  112.11    4.37
  -1   0  -3  115.57    4.74
  -1   0  -3  126.49    5.56
   1   0   4 9631.25  370.53
   1   0   4 9247.88  351.64
   1   0   4 9445.15  335.29
  -1   0  -4 8691.50  346.69
  -1   0  -4 9021.29  299.61
  -1   0  -4 9299.50  305.98
  -1   0  -4 8770.98  312.35
  -1   0  -4 9292.42  411.72
   1   0   5  209.94    8.70
   1   0   5  189.56    9.08
   1   0   5  192.16    8.06
  -1   0  -5  184.26    8.45
  -1   0  -5  191.89    7.74
  -1   0  -5  186.04    7.60
  -1   0  -5  193.75    8.09
   1   0   6   46.20    3.40
   1   0   6   39.40    3.93
   1   0   6   50.30    3.89
  -1   0  -6   37.55    3.83
  -1   0  -6   41.39    3.47
  -1   0  -6   38.09    2.70
  -1   0  -6   41.68    3.92
   1   0   7   18.17    3.33
   1   0   7   26.26    2.73
  -1   0  -7   17.02    2.82
  -1   0  -7   19.29    3.84
  -1   0  -7   17.01    3.30
  -1   0  -7   14.12    3.31
   1   0   8   89.61    8.66
   1   0   8   90.34    6.55
  -1   0  -8   85.60    5.89
  -1   0  -8   93.64    6.20
  -1   0  -8   81.13    5.87
  -1   0  -8   90.19    6.89
   1   0   9  137.77   10.74
  -1   0  -9  139.72    9.33
  -1   0  -9  133.43    9.89
  -1   0  -9  122.14    7.32
  -1   0  -9  124.03    9.35
   1   0  10   21.72    5.78
  -1   0 -10   29.06    4.90
  -1   0 -10   16.23    5.45
  -1   0 -10   10.94    5.10
  -1   0 -10   24.59    5.78
   1   0  11  504.74   36.90
   1   0  12   35.50    8.60
   1   1   0  190.49    6.87
   1   1   0  189.86    7.45
   1   1   0  200.61    9.01
   1   1   0  187.25   10.05
  -1  -1   0  141.19    9.59
  -1  -1   0   91.82    9.39
  -1  -1   0   65.61    7.44
  -1  -1   0  194.95    6.61
   1   1   1  786.45   28.35
   1   1   1  781.67   38.84
   1   1   1  797.04   29.50
  -1  -1  -1  811.72   34.23
  -1  -1  -1  783.04   32.76
  -1  -1  -1  724.29   32.45
  -1  -1  -1  745.70   27.15
  -1  -1  -1  817.41   27.88
   1   1   2   -2.68    1.22
   1   1   2   -1.08    1.44
   1   1   2   -1.45    0.89
  -1  -1  -2    0.85    1.21
  -1  -1  -2    0.24    0.37
  -1  -1  -2   -1.47    1.47
  -1  -1  -2   -0.78    1.12
   1   1   3 2414.59   90.71
   1   1   3 2160.63   77.37
   1   1   3 2420.60   97.28
  -1  -1  -3 2481.62   92.75
  -1  -1  -3 2373.56   90.48
  -1  -1  -3 2183.27   80.32
  -1  -1  -3 2280.10   81.49
  -1  -1  -3 2325.05   92.65
   1   1   4  526.05   20.00
   1   1   4  460.92   16.80
   1   1   4  506.57   18.24
  -1  -1  -4  507.07   18.62
  -1  -1  -4  495.80   17.34
  -1  -1  -4  473.05   16.16
  -1  -1  -4  447.38   17.08
  -1  -1  -4  497.73   23.65
   1   1   5  361.84   15.21
   1   1   5  336.74   14.11
   1   1   5  355.93   12.73
  -1  -1  -5  332.44   17.15
  -1  -1  -5  373.16   14.90
  -1  -1  -5  342.31   13.09
  -1  -1  -5  315.38   13.29
  -1  -1  -5  351.73   14.02
   1   1   6   68.81    4.88
   1   1   6   85.32    5.35
  -1  -1  -6   63.15    4.76
  -1  -1  -6   73.50    5.12
  -1  -1  -6   71.90    4.39
  -1  -1  -6   71.29    5.04
   1   1   7   10.45    3.68
   1   1   7   13.12    3.52
  -1  -1  -7   11.78    2.83
  -1  -1  -7   12.86    3.45
  -1  -1  -7    5.11    2.67
  -1  -1  -7   15.13    3.44
   1   1   8   56.16    6.76
   1   1   8   79.86    6.11
  -1  -1  -8   59.18    5.91
  -1  -1  -8   64.71    6.57
  -1  -1  -8   71.59    4.97
  -1  -1  -8   79.48    7.26
   1   1   9   22.29    5.82
  -1  -1  -9   29.98    5.70
  -1  -1  -9   28.40    5.27
  -1  -1  -9   14.59    3.26
  -1  -1  -9   12.80    5.91
  -1  -1 -10    8.47    5.84
  -1  -1 -10   -3.01    5.54
  -1  -1 -10   14.77    5.66
  -1  -1 -11    4.37    5.40
  -1  -1 -11    6.03    6.52
   1   2   0 2642.73   88.33
   1   2   0 2594.77   93.09
   1   2   0 2689.77  101.40
  -1  -2   0 2675.57   93.75
  -1  -2   0 2746.94   96.99
   1   2   0 2599.89   93.25
   1   2   1 1254.38   45.63
   1   2   1 1272.65   44.66
   1   2   1 1313.16   46.03
  -1  -2  -1 1244.75   41.99
  -1  -2  -1 1274.08   62.68
   1   2   2 2565.06   94.30
   1   2   2 2439.71   83.75
   1   2   2 2696.05   85.96
  -1  -2  -2 2442.12   80.67
  -1  -2  -2 2374.51   83.77
  -1  -2  -2 2685.35   96.39
   1   2   3 2044.82   72.34
   1   2   3 1934.50   69.65
   1   2   3 2164.30   69.25
  -1  -2  -3 2184.92   98.68
  -1  -2  -3 2019.79   76.39
  -1  -2  -3 1943.47   95.10
  -1  -2  -3 1916.07   67.70
  -1  -2  -3 2137.50   81.63
   1   2   4    1.22    2.81
   1   2   4    4.44    2.88
   1   2   4    2.73    1.53
  -1  -2  -4    5.88    1.96
  -1  -2  -4    1.34    1.95
  -1  -2  -4    2.89    0.84
  -1  -2  -4   -0.98    1.84
  -1  -2  -4    2.81    2.81
   1   2   5   94.66    6.36
   1   2   5   85.94    5.38
   1   2   5  101.61    5.23
  -1  -2  -5  101.64    6.31
  -1  -2  -5   89.87    5.58
  -1  -2  -5   90.31    4.21
  -1  -2  -5   91.41    5.04
  -1  -2  -5   90.58    5.65
   1   2   6   48.62    4.76
   1   2   6   51.71    5.60
   1   2   6   52.34    4.56
  -1  -2  -6   44.13    4.91
  -1  -2  -6   46.03    3.00
  -1  -2  -6   39.66    4.18
  -1  -2  -6   43.96    4.00
  -1  -2  -6   50.59    4.32
   1   2   7  106.93    8.09
   1   2   7  135.62    8.48
  -1  -2  -7  115.91    8.91
  -1  -2  -7  111.28    8.12
  -1  -2  -7  117.55    5.86
  -1  -2  -7  132.47    8.12
   1   2   8    6.31    3.59
  -1  -2  -8    1.03    4.00
  -1  -2  -8    5.70    4.12
  -1  -2  -8    7.95    2.73
  -1  -2  -8    8.11    5.04
  -1  -2  -9   13.63    4.24
  -1  -2  -9    3.04    5.22
  -1  -2  -9   22.39    7.63
  -1  -2 -10   -1.61    4.02
  -1  -2 -10   -0.12    8.00
  -1  -2 -11    8.32    7.39
  -1  -2 -11   -6.65    8.00
   1   3   0  654.07   21.73
   1   3   0  664.77   22.10
   1   3   0  637.49   22.03
   1   3   0  657.98   25.07
  -1  -3   0  672.26   24.02
  -1  -3   0  734.25   32.62
   1   3   1  195.64    7.76
   1   3   1  196.43    8.83
   1   3   1  191.29    8.21
   1   3   1  191.00    7.22
   1   3   1  201.13    8.59
  -1  -3  -1  192.35    7.61
  -1  -3  -1  203.56    8.86
   1   3   2  756.70   29.19
   1   3   2  760.66   34.40
   1   3   2  745.12   26.20
  -1  -3  -2  764.59   26.70
  -1  -3  -2  723.55   27.42
  -1  -3  -2  816.59   31.64
   1   3   3  259.08   11.03
   1   3   3  256.98   10.29
   1   3   3  278.17   10.32
  -1  -3  -3  274.63   10.81
  -1  -3  -3  260.72   11.38
  -1  -3  -3  268.66   14.14
   1   3   4  143.84    7.37
   1   3   4  129.98    7.10
   1   3   4  151.39    6.89
  -1  -3  -4  140.11    7.95
  -1  -3  -4  140.15    7.11
  -1  -3  -4  116.87    6.85
  -1  -3  -4  137.66    7.36
   1   3   5  163.34    8.98
   1   3   5  140.59    8.27
   1   3   5  155.35    7.63
  -1  -3  -5  162.90    8.46
  -1  -3  -5  150.99    8.33
  -1  -3  -5  152.88    8.70
  -1  -3  -5  146.63    9.32
   1   3   6  366.02   20.06
   1   3   6  333.98   18.29
   1   3   6  381.75   18.98
  -1  -3  -6  339.64   22.93
  -1  -3  -6  360.18   18.73
  -1  -3  -6  335.17   16.21
  -1  -3  -6  364.80   18.54
   1   3   7    9.69    4.29
   1   3   7    8.33    5.35
  -1  -3  -7   13.42    3.79
  -1  -3  -7   14.79    4.65
  -1  -3  -7    7.97    3.80
   1   3   7   13.21    5.06
  -1  -3  -8    6.20    3.79
  -1  -3  -8   -2.08    4.65
  -1  -3  -8    7.12    4.79
  -1  -3  -9    2.99    4.03
  -1  -3  -9    3.93    7.75
  -1  -3 -10   75.44    8.56
  -1  -3 -10   90.83   12.93
   1   4   0   26.85    2.86
   1   4   0   29.14    1.79
   1   4   0   26.36    1.97
   1   4   0   23.68    2.41
  -1  -4   0   26.57    2.90
  -1  -4   0   26.17    2.44
  -1  -4   0   23.97    2.42
   1   4   1  983.12   37.35
   1   4   1 1051.94   40.75
   1   4   1 1058.67   37.36
   1   4   1 1089.32   45.96
  -1  -4  -1 1022.53   36.76
  -1  -4  -1 1126.97   42.76
   1   4   2  171.07    8.23
   1   4   2  195.95    8.18
   1   4   2  211.15    8.20
  -1  -4  -2  206.37    9.31
  -1  -4  -2  193.99    8.69
   1   4   3    9.43    2.94
   1   4   3   13.33    2.79
   1   4   3   16.24    3.61
  -1  -4  -3    4.78    3.64
  -1  -4  -3   15.07    3.19
   1   4   4  105.76    6.63
   1   4   4  105.35    6.76
   1   4   4  124.53    6.96
  -1  -4  -4  107.59    6.72
  -1  -4  -4  101.78    6.75
  -1  -4  -4   96.04    5.51
  -1  -4  -4  111.15    6.73
   1   4   5   33.78    4.30
   1   4   5   25.08    4.80
   1   4   5   25.80    4.36
  -1  -4  -5   44.68    4.44
  -1  -4  -5   36.19    5.03
  -1  -4  -5   42.59    4.90
  -1  -4  -5   40.35    4.35
   1   4   6   76.33    7.02
   1   4   6   69.80    6.46
  -1  -4  -6   83.34    7.43
  -1  -4  -6   77.18    6.75
  -1  -4  -6   82.70    7.23
  -1  -4  -6   72.00    7.13
   1   4   7    9.37    4.44
  -1  -4  -7   -1.50    4.51
  -1  -4  -7    5.28    5.28
  -1  -4  -7    6.26    5.27
   1   4   8    6.28    7.89
  -1  -4  -8   -1.39    5.43
  -1  -4  -8    5.04    5.04
   1   4   9   32.87    6.60
   1   5   0    2.51    1.20
   1   5   0    3.95    1.36
   1   5   0    1.50    3.49
   1   5   0    0.69    2.87
  -1  -5   0   -0.96    2.40
  -1  -5   0   10.21    3.25
  -1  -5   0    3.76    2.55
   1   5   1 1602.55   62.45
   1   5   1 1626.17   70.32
   1   5   1 1661.26   73.89
   1   5   1 1709.81   72.19
   1   5   1 1760.49   56.18
  -1  -5  -1 1729.65   64.77
  -1  -5  -1 1816.17   65.51
  -1  -5  -1 1559.62   61.52
   1   5   2   24.74    3.69
   1   5   2   28.33    3.18
   1   5   2   34.23    4.56
  -1  -5  -2   31.36    5.47
  -1  -5  -2   35.75    4.81
  -1  -5  -2   27.82    3.99
   1   5   3   54.33    5.03
   1   5   3   54.40    4.38
   1   5   3   65.32    5.12
  -1  -5  -3   58.68    5.13
  -1  -5  -3   58.40    5.04
   1   5   4   19.74    3.92
   1   5   4   19.93    3.75
   1   5   4   24.67    5.21
  -1  -5  -4   22.88    3.56
  -1  -5  -4   13.57    4.28
  -1  -5  -4   18.02    3.79
   1   5   5   22.49    4.55
   1   5   5   16.95    4.57
  -1  -5  -5   33.86    5.41
  -1  -5  -5   38.83    7.47
  -1  -5  -5   18.31    3.80
   1   5   6   -1.48    4.44
  -1  -5  -6   -0.58    3.27
  -1  -5  -6   -1.84    5.52
   1   5   7  144.69   11.39
  -1  -5  -7  133.59   12.01
   1   5   8   52.95   11.51
  -1  -5  -8   46.86    7.91
   1   6   0  107.16    7.25
   1   6   0  121.40    5.90
   1   6   0  110.26    5.21
   1   6   0  112.79    6.89
  -1  -6   0  119.18    7.16
  -1  -6   0  128.35    7.78
  -1  -6   0  106.88    5.98
   1   6   1 1158.78   50.66
   1   6   1 1168.02   52.16
   1   6   1 1196.25   56.48
   1   6   1 1189.46   47.55
   1   6   1 1213.07   42.78
  -1  -6  -1 1145.75   50.21
  -1  -6  -1 1241.23   60.71
  -1  -6  -1 1106.15   42.52
   1   6   2  755.45   34.26
   1   6   2  778.59   36.07
   1   6   2  792.44   28.59
  -1  -6  -2  799.33   33.45
  -1  -6  -2  789.22   48.79
  -1  -6  -2  749.16   30.53
   1   6   3    1.84    4.06
   1   6   3   -5.11    2.92
   1   6   3   -5.37    3.54
  -1  -6  -3    7.04    4.25
  -1  -6  -3    0.00    3.34
  -1  -6  -3   -1.09    3.03
   1   6   4    9.82    4.67
   1   6   4   13.31    5.93
  -1  -6  -4   14.32    3.70
  -1  -6  -4   16.67    5.11
  -1  -6  -4   12.60    5.43
  -1  -6  -4   11.16    3.88
   1   6   5   23.74    5.41
  -1  -6  -5   36.11    5.09
  -1  -6  -5   30.18    6.97
  -1  -6  -5   25.64    5.47
   1   6   6  109.21   11.98
  -1  -6  -6  148.47   11.67
  -1  -6  -6  128.32   11.08
  -1  -6  -6  107.38   11.45
   1   6   7    6.93    7.68
  -1  -6  -7    2.93    5.04
  -1  -6  -7   11.23    9.03
   1   7   0    8.13    3.63
   1   7   0    7.38    1.94
   1   7   0    4.58    1.98
   1   7   0    4.48    4.94
  -1  -7   0   -4.15    5.21
  -1  -7   0   10.09    3.36
  -1  -7   0    5.14    3.55
   1   7   1   10.87    1.47
   1   7   1   15.42    4.35
   1   7   1    9.90    1.61
   1   7   1    7.76    3.57
   1   7   1    8.62    3.45
  -1  -7  -1   10.38    4.77
  -1  -7  -1   17.48    3.82
  -1  -7  -1   10.73    4.63
   1   7   2    3.71    4.33
   1   7   2   12.73    4.04
  -1  -7  -2   -0.12    6.60
  -1  -7  -2   11.00    4.17
  -1  -7  -2    5.11    4.99
   1   7   3   92.12    9.98
   1   7   3   89.43    8.40
  -1  -7  -3  106.69    7.90
  -1  -7  -3  101.74    8.52
   1   7   4    1.72    4.55
  -1  -7  -4    3.60    4.20
  -1  -7  -4   -0.70    4.89
  -1  -7  -4   -1.09    4.38
   1   7   5   24.89    7.15
  -1  -7  -5   24.66    7.86
  -1  -7  -5   25.50    7.37
  -1  -7  -5   28.12    7.91
  -1  -7  -6   16.46    6.87
  -1  -7  -6   19.26    9.86
  -1  -7  -6   30.12    9.64
   1   8   0   10.89    6.38
   1   8   0   18.79    2.81
   1   8   0   14.72    3.34
  -1  -8   0   15.67    8.25
  -1  -8   0   24.29    4.42
  -1  -8   0   15.36    3.32
   1   8   1  157.93   10.72
   1   8   1  173.11    8.49
   1   8   1  176.62    9.14
   1   8   1  159.62   10.23
  -1  -8  -1  177.05   13.27
  -1  -8  -1  157.89    9.95
   1   8   2   70.69    8.18
   1   8   2   69.56    6.73
  -1  -8  -2   84.69    8.63
  -1  -8  -2   70.34    6.61
   1   8   3   38.13    9.63
  -1  -8  -3   60.08    7.72
  -1  -8  -3   45.09    6.72
   1   8   4  106.64   12.09
  -1  -8  -4  168.82   14.25
  -1  -8  -4  158.29   13.27
  -1  -8  -4  143.80   11.99
  -1  -8  -5   13.30    8.26
  -1  -8  -5   18.22    8.44
   1   9   0   14.01    5.88
  -1  -9   0   14.49    5.89
  -1  -9   0   16.43    5.01
  -1  -9   0    7.64    4.56
   1   9   1  235.02   17.83
  -1  -9  -1  264.45   18.84
  -1  -9  -1  214.27   15.18
   1   9   2   43.37    7.93
  -1  -9  -2   61.29    8.79
  -1  -9  -2   32.74    6.16
  -1  -9  -3   11.41    7.30
  -1  -9  -3   15.86    9.22
  -1 -10   0  142.75   13.12
  -1 -10   0  113.16   11.99
  -1 -10  -1   -2.94    9.63
  -1 -10  -1    2.47    6.06
   2 -11   1   70.31    8.61
   2 -11   1   64.60    8.56
  -2  11  -1   78.54   12.43
   2 -11   2   75.27    7.76
   2 -11   2   57.27    8.03
  -2  11  -2   60.62    9.40
   2 -11   3   36.22    6.91
   2 -11   3   23.69    5.12
  -2  11  -3   31.82    7.00
   2 -11   4   52.38    8.64
   2 -11   4   77.12    6.86
   2 -11   4   48.53    6.75
  -2  11  -4   57.82   10.84
   2 -11   5   10.52    5.15
   2 -11   5    6.83    6.83
  -2  11  -5    0.24    8.80
  -2  11  -6  147.35   13.73
  -2  11  -6  188.93   13.77
   2 -11   7   39.41    7.63
   2 -11   8   44.18    9.02
   2 -11   9   -3.32    7.56
   2 -10   1    1.88    3.54
   2 -10   1    0.00    3.71
   2 -10   1    2.42    4.11
  -2  10  -1   -2.98    7.44
   2 -10   2   53.49    6.31
   2 -10   2   50.49    5.80
   2 -10   2   44.25    6.13
  -2  10  -2   41.49    6.03
  -2  10  -2   37.44    7.83
   2 -10   3   99.93    8.76
   2 -10   3  101.90    6.98
   2 -10   3   80.61    7.30
  -2  10  -3   97.02    8.66
  -2  10  -3   69.33    7.62
   2 -10   4  110.53    8.45
   2 -10   4  101.46    7.69
   2 -10   4  110.81    8.82
  -2  10  -4  107.93    8.68
  -2  10  -4   97.05   10.96
   2 -10   5  452.43   31.64
   2 -10   5  477.97   33.10
   2 -10   5  479.23   23.33
  -2  10  -5  450.01   25.18
  -2  10  -5  428.57   23.86
   2 -10   6   10.79    5.90
   2 -10   6   13.56    3.23
  -2  10  -6   15.17    4.94
  -2  10  -6   11.75    4.34
  -2  10  -7    8.85    5.59
  -2  10  -7    2.74    5.94
  -2  10  -8   16.39    6.00
  -2  10  -8   27.62    6.88
  -2  10  -9    2.98    8.26
  -2  10  -9    1.26    6.55
   2 -10  10    5.77    6.00
   2  -9   1   -0.33    2.76
   2  -9   1    0.11    2.34
   2  -9   1   -5.57    3.27
  -2   9  -1   -3.21    3.58
  -2   9  -1    0.00    3.07
   2  -9   2   15.81    4.42
   2  -9   2   20.33    3.21
   2  -9   2   12.79    3.62
  -2   9  -2    7.70    5.74
  -2   9  -2   10.88    3.51
   2  -9   3    0.22    3.32
   2  -9   3    5.15    2.19
   2  -9   3    1.20    2.88
  -2   9  -3    3.50    5.31
  -2   9  -3   -1.02    3.86
  -2   9  -3    3.26    4.10
   2  -9   4  159.67   10.14
   2  -9   4  144.89    8.93
   2  -9   4  128.87    8.75
  -2   9  -4  131.59    9.05
  -2   9  -4  135.45    9.18
   2  -9   5   93.94    7.70
   2  -9   5  101.10    6.37
   2  -9   5   99.58    6.69
  -2   9  -5   92.31    7.40
  -2   9  -5  101.30    6.99
  -2   9  -5   81.23    7.13
   2  -9   6  201.25   11.88
   2  -9   6  191.83   10.71
  -2   9  -6  190.83   11.87
  -2   9  -6  176.01   10.33
  -2   9  -6  169.68   12.17
   2  -9   7   14.51    6.47
   2  -9   7    6.98    1.59
  -2   9  -7    5.97    4.36
  -2   9  -7   12.75    5.17
  -2   9  -7   -0.97    4.74
  -2   9  -8   20.74    4.93
  -2   9  -8   10.25    4.15
  -2   9  -9   17.94    5.91
  -2   9  -9   25.19    5.89
  -2   9 -10    5.99    5.08
  -2   9 -10   -0.93    6.38
   2  -9  11    5.71    6.17
   2  -8   1   89.83    5.99
   2  -8   1   70.82    5.65
   2  -8   1   68.54    5.95
  -2   8  -1   66.10    5.65
  -2   8  -1   76.22    5.23
   2  -8   2  115.85    7.32
   2  -8   2  106.88    7.90
   2  -8   2  112.89    6.79
  -2   8  -2  111.59    7.63
  -2   8  -2  111.23    6.69
  -2   8  -2  119.89    7.63
   2  -8   3  577.12   29.42
   2  -8   3  558.23   32.04
   2  -8   3  492.53   22.27
  -2   8  -3  522.24   21.85
  -2   8  -3  539.27   22.11
  -2   8  -3  520.05   27.97
   2  -8   4   35.70    5.45
   2  -8   4   33.27    3.13
   2  -8   4   32.82    4.09
  -2   8  -4   34.66    3.98
  -2   8  -4   42.71    5.33
   2  -8   5   23.75    3.68
   2  -8   5   29.25    2.67
  -2   8  -5   35.01    5.55
  -2   8  -5   21.75    3.34
  -2   8  -5   21.61    5.22
   2  -8   6  181.00   13.67
   2  -8   6  202.78    9.47
  -2   8  -6  201.64    9.74
  -2   8  -6  158.00    8.89
  -2   8  -6  189.66   12.76
   2  -8   7    3.13    5.47
   2  -8   7    0.52    0.94
  -2   8  -7    3.40    3.29
  -2   8  -7   -1.04    4.39
  -2   8  -7   -0.24    3.66
   2  -8   8   -3.46    5.58
  -2   8  -8    1.35    2.92
  -2   8  -8    3.59    5.10
  -2   8  -8    2.07    5.85
  -2   8  -9   13.18    4.58
  -2   8  -9   27.67    6.98
  -2   8 -10    4.80    5.02
  -2   8 -10    7.24    5.49
   2  -8  11   31.30    7.03
   2  -8  12    4.71    6.47
   2  -7   1  112.67    6.55
   2  -7   1  106.30    6.26
   2  -7   1   94.19    6.09
  -2   7  -1  101.92    6.21
  -2   7  -1   97.49    5.11
  -2   7  -1  110.26    6.68
   2  -7   2   41.85    3.55
   2  -7   2   43.06    3.48
   2  -7   2   35.31    3.76
  -2   7  -2   41.97    5.01
  -2   7  -2   40.06    3.75
  -2   7  -2   35.58    4.36
   2  -7   3 1425.33   74.78
   2  -7   3 1310.54   75.69
   2  -7   3 1351.78   51.14
  -2   7  -3 1287.01   46.19
  -2   7  -3 1243.74   60.04
  -2   7  -3 1322.92   63.56
   2  -7   4  450.48   22.09
   2  -7   4  426.02   24.85
   2  -7   4  416.79   17.14
  -2   7  -4  452.70   17.49
  -2   7  -4  428.97   21.18
   2  -7   5   49.55    4.81
   2  -7   5   52.61    3.19
  -2   7  -5   37.23    3.65
  -2   7  -5   38.78    3.71
  -2   7  -5   45.75    4.89
   2  -7   6    4.36    2.68
   2  -7   6    4.51    0.84
  -2   7  -6    0.45    2.58
  -2   7  -6    6.03    2.67
  -2   7  -6    3.05    2.81
   2  -7   7   77.73    6.38
  -2   7  -7   85.41    6.03
  -2   7  -7   74.45    7.41
  -2   7  -7   84.66    6.28
  -2   7  -7   80.30    7.82
   2  -7   8   20.08    4.69
  -2   7  -8   15.94    3.43
  -2   7  -8   36.38    6.18
  -2   7  -8   23.03    4.73
   2  -7   9    9.47    4.57
  -2   7  -9    8.52    4.76
  -2   7  -9   18.25    5.85
  -2   7  -9   13.77    4.83
  -2   7 -10  231.80   14.12
  -2   7 -10  206.44   12.70
  -2   7 -11    0.78    4.78
  -2   7 -11    7.20    6.25
   2  -7  12   41.11    8.18
   2  -6   1   12.72    2.43
   2  -6   1   11.07    2.50
   2  -6   1    5.60    2.44
  -2   6  -1   15.35    2.52
  -2   6  -1    8.38    2.26
  -2   6  -1    6.79    2.43
   2  -6   2  388.61   19.82
   2  -6   2  355.75   17.41
  -2   6  -2  382.59   14.39
  -2   6  -2  369.37   13.20
  -2   6  -2  369.91   17.56
   2  -6   3  124.83    6.71
   2  -6   3  125.97    6.74
   2  -6   3  105.00    5.72
  -2   6  -3  115.95    6.05
  -2   6  -3  124.28    5.51
  -2   6  -3  113.04    6.12
   2  -6   4   11.81    2.90
   2  -6   4   13.31    1.37
   2  -6   4    4.71    3.14
  -2   6  -4   12.19    3.16
  -2   6  -4    4.99    2.90
  -2   6  -4   14.42    3.54
   2  -6   5   37.16    3.58
   2  -6   5   32.89    1.79
  -2   6  -5   31.92    3.45
  -2   6  -5   31.57    3.15
  -2   6  -5   35.48    4.27
   2  -6   6   13.61    3.24
  -2   6  -6   17.22    2.87
  -2   6  -6    6.89    2.80
  -2   6  -6   15.29    3.52
   2  -6   7  360.66   20.95
  -2   6  -7  354.14   14.65
  -2   6  -7  360.96   17.59
  -2   6  -7  336.51   15.00
  -2   6  -7  354.37   17.86
   2  -6   8   60.95    5.57
  -2   6  -8   51.84    5.51
  -2   6  -8   57.83    5.86
  -2   6  -8   67.49    5.99
  -2   6  -8   59.71    6.64
   2  -6   9   10.33    4.77
  -2   6  -9   10.81    3.64
  -2   6  -9    5.07    4.01
  -2   6  -9    6.00    5.04
  -2   6 -10   94.73    7.54
  -2   6 -10  104.26    9.59
  -2   6 -11    7.67    4.56
  -2   6 -11   -0.95    5.11
   2  -6  12   61.07   10.97
   2  -5   1  129.17    6.00
   2  -5   1  117.69   10.91
   2  -5   1  117.78    5.87
  -2   5  -1  133.90    9.09
  -2   5  -1  134.90    6.10
  -2   5  -1  113.52    6.58
   2  -5   2 1493.24   73.79
   2  -5   2 1342.23   70.71
   2  -5   2 1409.65   47.88
  -2   5  -2 1382.83   48.25
  -2   5  -2 1473.52   53.01
  -2   5  -2 1504.81   62.32
   2  -5   3   91.90    5.04
   2  -5   3   84.75    4.15
   2  -5   3   87.80    4.63
  -2   5  -3   90.11    4.62
  -2   5  -3   77.94    3.37
  -2   5  -3   78.69    4.67
   2  -5   4  757.78   36.81
   2  -5   4  709.77   32.62
  -2   5  -4  744.38   25.14
  -2   5  -4  691.10   27.81
  -2   5  -4  741.58   32.81
   2  -5   5 1873.71   87.98
  -2   5  -5 1999.85   64.13
  -2   5  -5 1776.21   64.08
  -2   5  -5 1863.33   79.65
   2  -5   6   71.46    5.35
  -2   5  -6   65.53    4.29
  -2   5  -6   57.53    4.35
  -2   5  -6   55.25    4.95
   2  -5   7   57.89    6.00
   2  -5   7   67.67    2.98
   2  -5   7   75.85    2.87
  -2   5  -7   75.84    5.73
  -2   5  -7   74.28    6.44
  -2   5  -7   65.82    4.71
  -2   5  -7   64.66    5.53
   2  -5   8  105.47    7.77
   2  -5   8  108.00    5.10
  -2   5  -8  106.01    6.63
  -2   5  -8   86.63    6.49
  -2   5  -8   94.19    6.86
  -2   5  -8   93.99    8.04
   2  -5   9   23.31    6.52
   2  -5   9   37.24    2.39
  -2   5  -9   35.17    4.43
  -2   5  -9   21.47    5.10
  -2   5  -9   25.40    5.22
  -2   5  -9   25.84    5.38
   2  -5  10  143.03    9.35
  -2   5 -10  136.43    8.69
  -2   5 -10  145.33   10.97
  -2   5 -11    4.13    4.36
  -2   5 -11   13.53    5.63
   2  -5  12   99.42   10.81
   2  -4   1  425.49   20.39
   2  -4   1  399.82   16.92
   2  -4   1  399.79   15.47
  -2   4  -1  411.12   14.59
  -2   4  -1  447.10   15.93
  -2   4  -1  427.02   16.38
   2  -4   2  288.96   12.66
   2  -4   2  269.37   11.71
   2  -4   2  268.92   10.30
  -2   4  -2  279.61   11.87
  -2   4  -2  275.43   10.28
  -2   4  -2  271.97   11.11
   2  -4   3   97.27    5.03
   2  -4   3   98.92    5.11
  -2   4  -3  102.25    5.42
  -2   4  -3   87.15    4.41
   2  -4   4  117.54    5.92
  -2   4  -4  118.38    5.31
  -2   4  -4  102.71    5.06
  -2   4  -4  119.89    6.19
   2  -4   5  739.43   36.10
  -2   4  -5  813.00   27.46
  -2   4  -5  682.54   25.62
  -2   4  -5  740.39   29.29
   2  -4   6 1170.66   66.54
   2  -4   6 1198.99   49.34
  -2   4  -6 1216.69   42.50
  -2   4  -6 1065.88   38.36
  -2   4  -6 1141.57   49.25
   2  -4   7   52.22    5.40
   2  -4   7   45.93    4.53
   2  -4   7   55.64    2.90
  -2   4  -7   58.44    4.98
  -2   4  -7   51.30    5.19
  -2   4  -7   55.71    4.86
   2  -4   8   20.78    4.62
   2  -4   8   16.89    4.16
   2  -4   8   22.96    2.14
  -2   4  -8   17.96    3.44
  -2   4  -8   16.29    4.87
  -2   4  -8   22.03    3.81
   2  -4   9    4.39    3.62
   2  -4   9    4.08    1.50
  -2   4  -9    6.23    3.23
  -2   4  -9    3.40    4.42
  -2   4  -9    3.23    3.83
  -2   4  -9   -1.79    3.47
   2  -4  10    3.29    4.28
   2  -4  10    8.89    2.93
  -2   4 -10    9.28    4.70
  -2   4 -10   12.40    4.89
  -2   4 -10   11.54    5.53
  -2   4 -10    0.84    4.08
  -2   4 -11    4.16    4.27
  -2   4 -11    6.63    7.71
   2  -4  12   12.45    9.43
   2  -3   1  789.61   30.30
   2  -3   1  773.88   28.48
  -2   3  -1  832.58   33.01
  -2   3  -1  831.59   31.93
  -2   3  -1  797.22   28.15
   2  -3   2  339.32   14.52
   2  -3   2  332.15   11.86
  -2   3  -2  403.37   15.33
  -2   3  -2  353.59   13.40
  -2   3  -2  355.42   13.65
   2  -3   3    2.76    1.33
  -2   3  -3    5.73    1.54
  -2   3  -3    4.12    1.88
  -2   3  -3    8.91    2.65
   2  -3   4 1100.32   43.74
  -2   3  -4 1114.11   46.25
  -2   3  -4 1078.03   38.62
  -2   3  -4 1102.13   38.73
   2  -3   5  969.44   44.83
   2  -3   5  925.39   32.81
   2  -3   5 1001.10   39.73
  -2   3  -5  949.52   38.67
  -2   3  -5  888.47   30.40
   2  -3   6   -1.53    1.86
   2  -3   6   -1.90    2.38
   2  -3   6    1.73    0.97
  -2   3  -6   -0.89    3.00
  -2   3  -6   -3.30    2.36
  -2   3  -6   -1.07    2.38
   2  -3   7  279.45   13.94
   2  -3   7  256.92   13.36
   2  -3   7  296.45   13.33
  -2   3  -7  289.50   12.32
  -2   3  -7  294.36   11.70
  -2   3  -7  281.23   12.33
   2  -3   8 1045.61   48.25
   2  -3   8  905.93   46.69
   2  -3   8 1052.95   52.71
  -2   3  -8 1002.64   41.37
  -2   3  -8  963.26   44.41
  -2   3  -8  981.92   48.07
  -2   3  -8  956.03   39.93
   2  -3   9  339.22   21.44
   2  -3   9  358.68   16.95
  -2   3  -9  330.59   17.45
  -2   3  -9  326.22   16.88
  -2   3  -9  331.37   15.11
  -2   3  -9  321.01   16.90
  -2   3 -10    0.85    4.72
  -2   3 -10   -4.72    6.29
   2  -3  10    0.55    3.93
   2  -3  10    3.03    3.36
  -2   3 -10   -3.15    3.49
  -2   3 -10    5.56    4.54
  -2   3 -11   39.95    5.89
  -2   3 -11   36.40    8.37
   2  -3  12   -2.80    9.12
   2  -2   110751.29  440.45
   2  -2   111816.32  421.34
  -2   2  -110502.27  456.07
  -2   2  -111558.29  386.24
   2  -2   2  301.30   12.71
  -2   2  -2  285.01   12.13
  -2   2  -2  283.31   12.19
  -2   2  -2  317.68   12.24
  -2   2  -2  288.91   10.08
   2  -2   3  103.56    4.52
   2  -2   3  102.09    4.04
  -2   2  -3  103.80    4.57
  -2   2  -3  104.76    4.86
  -2   2  -3  106.38    4.93
   2  -2   4    2.62    1.53
   2  -2   4    3.33    1.90
   2  -2   4    3.31    0.80
  -2   2  -4    3.92    1.90
   2  -2   5  119.80    5.80
   2  -2   5  106.82    5.49
   2  -2   5  120.19    5.09
  -2   2  -5  106.23    5.04
  -2   2  -5  115.46    5.44
  -2   2  -5  101.26    5.02
   2  -2   6  886.45   35.03
   2  -2   6  777.38   34.14
   2  -2   6  830.28   35.90
  -2   2  -6  758.26   33.93
  -2   2  -6  773.73   29.17
  -2   2  -6  789.14   31.00
  -2   2  -6  743.21   27.89
   2  -2   7  386.58   16.39
   2  -2   7  352.10   17.04
   2  -2   7  397.89   15.48
  -2   2  -7  360.95   16.56
  -2   2  -7  354.08   16.87
  -2   2  -7  346.84   18.33
  -2   2  -7  342.09   14.01
   2  -2   8 1339.33   60.04
   2  -2   8 1188.92   60.07
   2  -2   8 1328.43   72.02
  -2   2  -8 1228.67   60.79
  -2   2  -8 1231.78   50.23
  -2   2  -8 1270.03   50.03
  -2   2  -8 1236.16   50.60
   2  -2   9  129.64    9.48
   2  -2   9  126.13    7.79
  -2   2  -9   95.53    8.26
  -2   2  -9  105.04    7.93
  -2   2  -9   89.98    7.42
  -2   2  -9  110.58    7.90
   2  -2  10    2.07    4.14
   2  -2  10   -0.22    3.91
  -2   2 -10    1.93    3.74
  -2   2 -10    5.26    4.57
  -2   2 -10   -7.92    5.72
  -2   2 -10    4.63    4.99
  -2   2 -11    1.82    4.56
  -2   2 -11   -5.25    5.49
   2  -2  12   80.35   12.21
   2  -1   2   37.78    2.44
   2  -1   2   32.15    1.77
  -2   1  -2   29.68    2.03
  -2   1  -2   29.07    1.90
  -2   1  -2   35.02    1.72
   2  -1   3  728.96   27.52
   2  -1   3  633.57   22.80
   2  -1   3  694.31   24.72
  -2   1  -3  675.12   30.53
  -2   1  -3  657.35   28.78
  -2   1  -3  630.41   26.38
  -2   1  -3  732.86   28.20
   2  -1   4   38.79    2.85
   2  -1   4   33.36    3.58
   2  -1   4   34.94    2.03
  -2   1  -4   30.66    2.92
  -2   1  -4   37.29    3.31
  -2   1  -4   27.54    2.76
  -2   1  -4   34.03    2.13
   2  -1   5  116.02    5.48
   2  -1   5   97.96    5.49
   2  -1   5  108.98    4.98
  -2   1  -5  100.08    5.08
  -2   1  -5   98.79    5.35
  -2   1  -5  105.91    5.16
  -2   1  -5   99.86    5.31
  -2   1  -5  110.80    4.97
   2  -1   6   15.81    2.62
   2  -1   6    5.12    3.81
   2  -1   6   20.34    1.96
  -2   1  -6    8.45    3.49
  -2   1  -6   18.33    3.02
  -2   1  -6    6.05    2.54
  -2   1  -6   11.99    3.15
   2  -1   7   75.60    6.33
   2  -1   7   66.67    6.54
   2  -1   7   72.05    4.67
  -2   1  -7   63.23    4.86
  -2   1  -7   59.77    5.31
  -2   1  -7   58.32    4.14
  -2   1  -7   67.62    5.48
   2  -1   8   22.18    6.76
   2  -1   8   21.09    3.03
  -2   1  -8   24.01    3.85
  -2   1  -8   19.46    3.53
  -2   1  -8   21.85    4.03
  -2   1  -8   19.04    5.49
   2  -1   9   16.29    3.26
  -2   1  -9   12.73    3.75
  -2   1  -9   17.69    4.14
  -2   1  -9    8.06    4.76
  -2   1  -9   15.65    6.24
   2  -1  10    5.80    5.03
  -2   1 -10    4.11    3.54
  -2   1 -10   -2.78    6.38
  -2   1 -10    1.46    5.24
  -2   1 -10    8.94    6.86
  -2   1 -11   11.57    5.16
  -2   1 -11   14.21    6.86
   2  -1  12   10.66    7.60
   2   0   0 3507.40  128.72
  -2   0   0 3437.78  129.22
  -2   0   0 3492.66  140.59
  -2   0   0 3616.04  145.04
   2   0   1 2074.44   72.49
   2   0   1 2011.91   92.94
  -2   0  -1 2046.75   75.95
  -2   0  -1 1873.50   69.57
  -2   0  -1 2005.09   80.97
   2   0   2    0.83    2.01
   2   0   2    3.33    1.19
   2   0   2    5.49    1.05
  -2   0  -2    3.35    1.39
  -2   0  -2    0.92    1.73
  -2   0  -2    0.12    1.55
  -2   0  -2    5.05    1.15
   2   0   3 4458.03  161.06
   2   0   3 3960.82  148.08
   2   0   3 4338.96  163.80
  -2   0  -3 4337.71  162.46
  -2   0  -3 4202.99  151.73
  -2   0  -3 4006.00  142.35
  -2   0  -3 4352.87  182.78
   2   0   4    5.37    2.51
   2   0   4    1.12    1.24
  -2   0  -4   -3.19    2.39
  -2   0  -4    0.34    1.83
  -2   0  -4    0.96    0.96
  -2   0  -4   -1.70    1.82
  -2   0  -4   -2.35    1.79
   2   0   5    5.01    2.62
   2   0   5   14.72    2.21
  -2   0  -5   12.27    2.39
  -2   0  -5   12.97    2.52
  -2   0  -5   11.69    1.95
  -2   0  -5    7.55    2.31
  -2   0  -5   11.35    1.80
   2   0   6   16.89    3.33
   2   0   6   17.32    2.41
  -2   0  -6   16.47    3.75
  -2   0  -6   17.50    2.99
  -2   0  -6   17.37    2.57
  -2   0  -6   16.37    3.30
  -2   0  -6   17.98    2.26
   2   0   7   11.16    5.34
   2   0   7   12.34    2.84
  -2   0  -7   13.30    4.55
  -2   0  -7   15.04    4.51
  -2   0  -7    8.20    2.08
  -2   0  -7   17.27    3.55
   2   0   8   77.00    7.82
   2   0   8  100.91    6.68
  -2   0  -8   86.70    7.76
  -2   0  -8   90.27    7.22
  -2   0  -8   76.48    5.38
  -2   0  -8   84.91    7.12
   2   0   9  265.67   22.63
  -2   0  -9  255.49   18.21
  -2   0  -9  262.64   15.24
  -2   0  -9  239.67   13.29
  -2   0  -9  274.01   14.52
   2   0  10   84.45   11.16
  -2   0 -10   79.59    8.04
  -2   0 -10   79.01    8.24
  -2   0 -11   38.00    7.72
  -2   0 -11   24.33    9.71
   2   1   0   46.81    2.43
   2   1   0   48.48    2.19
  -2  -1   0   46.72    2.58
  -2  -1   0   48.87    2.69
  -2  -1   0   50.20    2.16
  -2  -1   0   55.42    2.83
   2   1   1 1191.34   43.12
   2   1   1 1116.97   46.08
   2   1   1 1180.35   44.17
  -2  -1  -1 1190.67   42.93
  -2  -1  -1 1153.14   55.83
  -2  -1  -1 1115.08   42.62
  -2  -1  -1 1238.93   59.98
   2   1   2  231.92    8.41
   2   1   2  212.65    8.86
   2   1   2  228.13    8.95
  -2  -1  -2  226.03    9.75
  -2  -1  -2  228.27    8.77
  -2  -1  -2  240.60    9.33
   2   1   3 1303.27   48.26
   2   1   3 1153.48   45.41
   2   1   3 1265.42   44.86
  -2  -1  -3 1321.75   51.40
  -2  -1  -3 1287.79   53.63
  -2  -1  -3 1192.71   52.72
  -2  -1  -3 1174.50   41.98
  -2  -1  -3 1320.26   53.38
   2   1   4  148.17    6.94
   2   1   4  138.69    8.48
   2   1   4  152.49    5.99
  -2  -1  -4  153.11    6.83
  -2  -1  -4  149.33    7.36
  -2  -1  -4  143.13    5.89
  -2  -1  -4  130.97    6.13
  -2  -1  -4  156.85    7.68
   2   1   5   59.64    4.61
   2   1   5   52.54    5.13
   2   1   5   64.48    3.91
  -2  -1  -5   59.76    5.06
  -2  -1  -5   49.92    4.73
  -2  -1  -5   56.99    2.94
  -2  -1  -5   53.84    4.54
  -2  -1  -5   64.00    4.30
   2   1   6   97.01    6.43
   2   1   6  109.26    6.32
  -2  -1  -6   95.91    7.11
  -2  -1  -6   98.49    7.10
  -2  -1  -6  103.40    4.89
  -2  -1  -6  102.07    5.66
  -2  -1  -6  109.04    6.48
   2   1   7  302.27   16.40
   2   1   7  364.81   15.64
  -2  -1  -7  291.21   18.82
  -2  -1  -7  319.20   18.25
  -2  -1  -7  309.02   13.75
  -2  -1  -7  313.39   14.05
  -2  -1  -7  321.00   18.99
   2   1   8    4.08    3.31
  -2  -1  -8    9.17    4.81
  -2  -1  -8    4.04    4.04
  -2  -1  -8   -3.26    2.54
  -2  -1  -8    3.20    3.94
  -2  -1  -9   12.06    5.06
  -2  -1  -9   20.15    6.20
  -2  -1  -9    6.72    3.00
  -2  -1  -9   11.57    7.01
  -2  -1 -10    4.27    4.73
  -2  -1 -10    4.68    5.41
   2   1  11    9.60    7.38
   2   2   0  313.06   11.39
   2   2   0  299.55   11.89
   2   2   0  292.75   15.33
   2   2   0  319.10   13.32
  -2  -2   0  310.99   10.85
  -2  -2   0  297.18   10.50
  -2  -2   0  301.71   13.96
  -2  -2   0  320.56   11.37
   2   2   1  291.22   10.74
   2   2   1  278.33   10.45
   2   2   1  285.51   11.18
  -2  -2  -1  299.01   12.29
  -2  -2  -1  290.93   14.46
  -2  -2  -1  301.35   11.36
   2   2   2  385.03   14.29
   2   2   2  356.89   12.63
   2   2   2  392.70   15.62
  -2  -2  -2  388.50   15.66
  -2  -2  -2  372.56   13.75
  -2  -2  -2  396.97   16.97
   2   2   3    5.00    2.20
   2   2   3    3.83    1.68
   2   2   3    2.86    1.83
  -2  -2  -3    1.95    2.19
  -2  -2  -3    1.10    2.58
  -2  -2  -3    2.39    1.82
   2   2   4  489.70   21.95
   2   2   4  454.28   18.45
   2   2   4  506.29   19.86
  -2  -2  -4  511.22   20.87
  -2  -2  -4  491.92   20.25
  -2  -2  -4  469.74   21.06
  -2  -2  -4  490.50   18.21
  -2  -2  -4  508.57   26.49
   2   2   5    1.35    2.82
   2   2   5    2.86    2.50
   2   2   5    1.68    3.25
  -2  -2  -5   -0.12    2.90
  -2  -2  -5   -0.36    3.86
  -2  -2  -5    1.79    0.72
  -2  -2  -5    4.30    2.46
  -2  -2  -5    6.93    3.64
   2   2   6   41.52    5.51
   2   2   6   45.29    5.59
   2   2   6   52.57    4.58
  -2  -2  -6   44.04    4.63
  -2  -2  -6   41.08    5.66
  -2  -2  -6   37.21    2.38
  -2  -2  -6   55.07    4.55
  -2  -2  -6   42.78    4.91
   2   2   7   48.99    6.88
   2   2   7   45.80    5.80
  -2  -2  -7   31.15    5.65
  -2  -2  -7   49.88    5.91
  -2  -2  -7   39.69    2.72
  -2  -2  -7   39.96    5.04
  -2  -2  -7   37.95    5.28
  -2  -2  -8   66.69    6.81
  -2  -2  -8   51.63    6.64
  -2  -2  -8   50.27    3.40
  -2  -2  -8   61.62    8.12
  -2  -2  -9    0.23    4.28
  -2  -2  -9   -9.23    6.89
  -2  -2 -10   44.52    9.97
  -2  -2 -10   44.79    9.60
   2   3   0  204.05    8.49
   2   3   0  189.10    9.29
   2   3   0  187.16    7.13
   2   3   0  204.67   10.92
  -2  -3   0  192.12    8.22
  -2  -3   0  214.41    8.28
   2   3   1  188.75    7.95
   2   3   1  198.45   10.01
   2   3   1  192.34    9.73
  -2  -3  -1  188.06    8.86
  -2  -3  -1  200.57   10.04
  -2  -3  -1  209.26    8.89
   2   3   2  380.88   16.85
   2   3   2  342.24   12.78
   2   3   2  382.55   16.62
  -2  -3  -2  358.52   14.64
  -2  -3  -2  338.37   12.74
  -2  -3  -2  371.81   16.43
   2   3   3  352.67   13.83
   2   3   3  341.45   13.35
   2   3   3  372.06   13.89
  -2  -3  -3  324.36   13.01
  -2  -3  -3  326.22   13.61
  -2  -3  -3  360.64   15.28
   2   3   4   -1.10    3.91
   2   3   4    1.79    3.23
   2   3   4   -2.05    3.18
  -2  -3  -4    0.24    2.36
  -2  -3  -4   -3.30    2.57
  -2  -3  -4    3.43    2.94
  -2  -3  -4   -0.46    2.17
   2   3   5  196.56   11.56
   2   3   5  194.37   10.04
   2   3   5  204.23    9.75
  -2  -3  -5  195.63   11.15
  -2  -3  -5  191.06   10.99
  -2  -3  -5  172.11    8.96
  -2  -3  -5  216.26   11.81
   2   3   6  143.04    9.73
   2   3   6  119.66    9.17
   2   3   6  124.27    9.03
  -2  -3  -6  123.31    8.64
  -2  -3  -6  139.65    9.64
  -2  -3  -6  125.01    8.97
  -2  -3  -6  117.27    9.54
   2   3   7   42.99    6.16
  -2  -3  -7   34.63    4.77
  -2  -3  -7   32.29    6.34
  -2  -3  -7   31.67    5.28
  -2  -3  -7   32.31    4.62
  -2  -3  -8   31.48    5.58
  -2  -3  -8   38.21    5.78
  -2  -3  -9  153.89   14.10
  -2  -3  -9  162.77   12.68
   2   4   0    7.41    3.33
   2   4   0   11.72    1.22
   2   4   0   14.30    1.46
   2   4   0   11.68    2.66
  -2  -4   0   14.38    2.68
  -2  -4   0   16.49    3.30
   2   4   1  207.99    9.08
   2   4   1  210.56    7.89
   2   4   1  212.98    8.91
  -2  -4  -1  222.13   10.80
  -2  -4  -1  225.28   10.52
   2   4   2 2311.62   87.03
   2   4   2 2194.41   83.45
   2   4   2 2403.84   87.19
  -2  -4  -2 2352.14   82.15
  -2  -4  -2 2442.69   97.84
   2   4   3 1522.72   61.43
   2   4   3 1542.19   73.57
   2   4   3 1619.53   56.85
  -2  -4  -3 1620.21   61.06
  -2  -4  -3 1549.55   63.07
  -2  -4  -3 1622.53  104.58
   2   4   4  310.25   14.96
   2   4   4  321.69   15.13
   2   4   4  353.54   15.80
  -2  -4  -4  351.48   20.70
  -2  -4  -4  302.17   15.85
  -2  -4  -4  351.47   13.87
  -2  -4  -4  318.48   19.47
   2   4   5   14.84    4.42
   2   4   5   11.82    4.06
   2   4   5    7.29    3.76
  -2  -4  -5   11.92    4.96
  -2  -4  -5    7.85    4.29
  -2  -4  -5    9.55    3.18
  -2  -4  -5   11.41    5.07
   2   4   6   14.65    4.68
   2   4   6   23.82    7.38
  -2  -4  -6   31.95    6.34
  -2  -4  -6   28.80    5.88
  -2  -4  -6   25.86    5.27
  -2  -4  -6   18.17    4.17
   2   4   7    0.99    5.06
  -2  -4  -7   -5.62    5.50
  -2  -4  -7    7.24    4.54
  -2  -4  -7   -1.05    4.30
   2   4   8   42.56    8.42
  -2  -4  -8   43.63    6.44
  -2  -4  -8   36.47    6.76
   2   4   9  156.05   13.54
   2   5   0  520.09   22.11
   2   5   0  519.28   23.57
   2   5   0  525.85   24.16
   2   5   0  535.03   18.86
  -2  -5   0  538.23   21.75
  -2  -5   0  567.75   21.83
  -2  -5   0  494.53   21.17
   2   5   1   31.37    5.17
   2   5   1   23.26    2.67
   2   5   1   30.01    4.04
  -2  -5  -1   23.88    5.24
  -2  -5  -1   33.84    4.09
  -2  -5  -1   24.26    2.91
   2   5   2 2133.71   82.98
   2   5   2 2113.02   93.27
   2   5   2 2169.58   83.67
  -2  -5  -2 2143.08   83.58
  -2  -5  -2 2223.46   98.57
   2   5   3   81.57    7.33
   2   5   3   86.00    5.66
   2   5   3  109.79    7.95
  -2  -5  -3  111.24    7.73
  -2  -5  -3   93.46    7.65
   2   5   4  101.59    8.44
   2   5   4  120.50    8.65
  -2  -5  -4   93.57    7.73
  -2  -5  -4  102.78    8.12
   2   5   5   68.80    7.61
   2   5   5   53.20    6.46
  -2  -5  -5   65.13    6.78
  -2  -5  -5   65.03    9.82
  -2  -5  -5   85.52    6.51
   2   5   6   -1.97    7.14
  -2  -5  -6    4.61    5.09
  -2  -5  -6    4.43    6.53
   2   5   7    5.56    7.05
  -2  -5  -7   11.91    5.43
  -2  -5  -7    3.16    5.39
   2   5   8   79.89   10.14
   2   6   0    6.71    3.48
   2   6   0   12.79    1.48
   2   6   0   16.34    2.32
   2   6   0    5.53    4.61
  -2  -6   0   12.65    3.73
  -2  -6   0   13.74    3.17
  -2  -6   0   10.60    3.29
   2   6   1   36.40    5.68
   2   6   1   36.77    3.64
   2   6   1   34.52    4.85
  -2  -6  -1   40.34    5.82
  -2  -6  -1   30.03    4.56
  -2  -6  -1   32.45    3.40
   2   6   2   74.96    7.49
   2   6   2   79.29    6.05
   2   6   2   73.35    6.59
  -2  -6  -2   69.84    6.58
  -2  -6  -2   86.33    7.58
  -2  -6  -2   72.28    5.96
   2   6   3  170.41   10.66
   2   6   3  162.82   10.38
  -2  -6  -3  166.45   11.73
  -2  -6  -3  168.42   11.20
  -2  -6  -3  166.16    9.75
   2   6   4    6.00    5.63
   2   6   4   10.08    5.16
  -2  -6  -4   18.21    5.37
  -2  -6  -4   10.47    4.14
   2   6   5  787.41   38.71
  -2  -6  -5  791.51   44.64
  -2  -6  -5  778.25   46.10
   2   6   6   -6.41    6.28
  -2  -6  -6    6.43    5.84
  -2  -6  -6    7.99    6.23
   2   6   7    1.22    7.46
   2   7   0   22.54    5.11
   2   7   0   24.08    2.10
   2   7   0   24.38    2.81
   2   7   0   19.84    4.61
  -2  -7   0   21.67    4.91
  -2  -7   0   18.55    5.64
  -2  -7   0   23.16    2.94
   2   7   1   84.84    8.29
   2   7   1   89.09    5.60
  -2  -7  -1   65.39    9.76
  -2  -7  -1   82.30    7.26
  -2  -7  -1   91.96    5.87
   2   7   2  105.38   10.58
   2   7   2  103.85    7.51
  -2  -7  -2  112.09    8.20
  -2  -7  -2   97.29    6.47
   2   7   3    6.01    5.03
   2   7   3   12.53    4.34
  -2  -7  -3    5.16    6.68
  -2  -7  -3   12.43    4.51
   2   7   4   31.50    7.60
  -2  -7  -4   46.37    7.73
  -2  -7  -4   37.14    6.70
  -2  -7  -4   25.97    5.24
  -2  -7  -5  174.19   13.02
  -2  -7  -5  140.16   12.16
  -2  -7  -5  145.15   13.57
   2   8   0   84.51    9.48
   2   8   0   92.69    4.59
   2   8   0   80.79    5.61
  -2  -8   0  107.96    9.99
  -2  -8   0   92.17    6.79
   2   8   1   11.02    5.94
  -2  -8  -1   22.31    7.52
  -2  -8  -1   21.63    4.92
   2   8   2   -2.96    5.91
  -2  -8  -2    9.88    5.29
  -2  -8  -2   -2.21    4.29
   2   8   3   11.79   10.69
  -2  -8  -3    4.24    6.25
  -2  -8  -3   -0.12    5.15
  -2  -8  -4   27.42    8.25
  -2  -8  -4   24.62    8.40
  -2  -8  -4   11.39    6.62
   2   9   0   60.58    9.23
  -2  -9   0   81.10    9.89
  -2  -9   0   54.71    7.31
  -2  -9  -1   39.84    9.55
  -2  -9  -1   35.61    6.18
  -2  -9  -2   42.56   11.11
  -2  -9  -2   30.13    6.67
   2  10   0   33.42   11.93
   3 -11   1   13.63    6.10
  -3  11  -1   -5.81    9.27
   3 -11   2   34.38    6.78
  -3  11  -2   24.07    6.63
   3 -11   3   15.87    6.99
  -3  11  -3   23.39    9.62
   3 -11   4   32.81    6.61
  -3  11  -4   30.78    9.90
   3 -11   5    8.36    4.95
  -3  11  -5    3.35    5.86
  -3  11  -5   15.46    6.93
   3 -11   6   13.65    6.48
   3 -11   7    0.00    5.35
   3 -11   8   16.78    5.48
   3 -10   1   19.81    4.98
   3 -10   1   16.90    5.39
  -3  10  -1    9.85    5.66
   3 -10   2   15.73    3.99
   3 -10   2    9.79    4.42
  -3  10  -2   23.42    7.32
  -3  10  -2   11.99    6.11
   3 -10   3   15.64    5.77
   3 -10   3   12.61    4.16
  -3  10  -3   11.71    5.19
  -3  10  -3   15.51    4.76
   3 -10   4  277.24   22.59
   3 -10   4  269.06   14.40
  -3  10  -4  298.19   17.35
   3 -10   5   32.64    5.78
   3 -10   5   33.43    5.34
  -3  10  -5   25.73    6.97
  -3  10  -5   37.87    5.48
   3 -10   6  137.63   11.46
  -3  10  -6  157.13   11.85
  -3  10  -6  138.26    9.84
  -3  10  -7  410.04   24.33
  -3  10  -7  401.75   23.73
  -3  10  -8    9.76    6.04
  -3  10  -8   -2.87    4.36
  -3  10  -9    9.67    5.87
  -3  10  -9    2.76    5.75
   3 -10  10   30.68    9.69
   3  -9   1   94.22    6.77
   3  -9   1   95.20    8.30
  -3   9  -1   89.27    7.34
  -3   9  -1   81.35    7.38
   3  -9   2  119.15    7.57
   3  -9   2  102.71    8.40
  -3   9  -2   94.85    6.65
  -3   9  -2   78.50    6.90
  -3   9  -2  102.10    8.71
   3  -9   3    1.33    3.11
   3  -9   3    2.27    3.35
  -3   9  -3   -5.25    3.58
  -3   9  -3   -0.68    2.38
  -3   9  -3   -3.14    7.13
   3  -9   4    2.00    2.45
   3  -9   4    6.56    4.89
  -3   9  -4    9.77    5.54
  -3   9  -4    6.42    4.48
  -3   9  -5    6.41    3.84
  -3   9  -5    3.67    3.67
  -3   9  -5   -2.67    3.89
   3  -9   6  126.63   10.04
  -3   9  -6  138.69    9.96
  -3   9  -6  130.88   10.58
  -3   9  -6  142.22   11.04
   3  -9   7  270.64   18.30
  -3   9  -7  265.34   15.57
  -3   9  -7  280.79   15.46
  -3   9  -8  148.18   11.79
  -3   9  -8  161.47   11.32
  -3   9  -9   28.70    6.33
  -3   9  -9   36.56    8.68
   3  -9  10   19.15    7.19
   3  -9  11    4.19    6.06
   3  -8   1    7.41    2.32
   3  -8   1   13.50    3.37
  -3   8  -1    9.21    3.27
  -3   8  -1    4.88    2.38
  -3   8  -1    4.72    4.36
   3  -8   2   39.30    4.78
   3  -8   2   49.18    5.65
  -3   8  -2   34.61    4.66
  -3   8  -2   40.29    4.19
  -3   8  -2   44.52    6.66
   3  -8   3  166.09    9.40
   3  -8   3  148.71    8.78
  -3   8  -3  162.55    8.62
  -3   8  -3  153.51    8.62
  -3   8  -3  145.16   10.09
   3  -8   4    8.91    2.78
   3  -8   4   14.03    4.56
  -3   8  -4    4.30    3.25
  -3   8  -4    8.16    5.48
   3  -8   5   30.06    4.46
  -3   8  -5   36.79    5.20
  -3   8  -5   38.16    3.81
  -3   8  -5   40.08    5.38
   3  -8   6  410.37   25.17
  -3   8  -6  434.96   19.73
  -3   8  -6  404.71   19.01
  -3   8  -6  409.48   23.75
   3  -8   7   -3.22    4.89
  -3   8  -7   -1.24    3.49
  -3   8  -7    3.13    3.71
  -3   8  -7   -0.61    4.77
   3  -8   8   11.97    4.77
  -3   8  -8   10.07    4.03
  -3   8  -8   13.36    4.07
  -3   8  -9   12.71    4.80
  -3   8  -9   18.75    4.66
  -3   8 -10   63.32    8.93
  -3   8 -10   78.25    8.29
   3  -8  11   18.17    9.14
   3  -7   1  207.71   10.60
   3  -7   1  184.68    9.09
  -3   7  -1  191.94    9.13
  -3   7  -1  205.02    9.74
  -3   7  -1  183.01   10.44
   3  -7   2  915.50   45.86
   3  -7   2  843.37   36.46
  -3   7  -2  900.10   36.32
  -3   7  -2  919.38   32.67
  -3   7  -2  883.60   42.19
   3  -7   3   66.31    4.70
   3  -7   3   64.68    5.07
  -3   7  -3   60.76    4.34
  -3   7  -3   58.42    3.63
  -3   7  -3   64.28    5.62
   3  -7   4   13.26    3.68
   3  -7   4   19.02    4.22
  -3   7  -4   17.14    3.32
  -3   7  -4   22.15    4.78
   3  -7   5   33.96    4.13
  -3   7  -5   39.27    4.06
  -3   7  -5   35.85    4.41
  -3   7  -5   32.95    4.29
  -3   7  -6    1.23    2.45
  -3   7  -6    5.82    3.26
  -3   7  -6    0.49    3.30
   3  -7   7  140.82   11.79
  -3   7  -7  150.24    8.60
  -3   7  -7  125.39    7.82
  -3   7  -7  129.68   10.66
   3  -7   8   87.61    7.43
  -3   7  -8   84.63    7.11
  -3   7  -8   65.69    7.60
  -3   7  -8   58.29    9.24
  -3   7  -9  110.61    8.34
  -3   7  -9  117.30    9.73
  -3   7 -10   59.98    7.45
  -3   7 -10   51.38    6.59
   3  -7  11   48.02    9.68
   3  -7  12   13.26    7.11
   3  -6   1  255.81   11.35
   3  -6   1  236.96   11.54
  -3   6  -1  253.41   11.14
  -3   6  -1  251.41   11.06
  -3   6  -1  238.92   12.68
   3  -6   2  556.07   26.68
   3  -6   2  537.85   19.72
  -3   6  -2  558.43   20.48
  -3   6  -2  566.93   20.99
  -3   6  -2  556.13   24.08
   3  -6   3   24.76    2.68
   3  -6   3   26.69    3.14
  -3   6  -3   36.04    3.07
  -3   6  -3   31.65    2.05
  -3   6  -3   31.14    4.05
   3  -6   4   19.38    2.68
  -3   6  -4   21.42    2.46
  -3   6  -4   19.19    2.91
  -3   6  -4   20.47    3.31
   3  -6   5    3.11    2.67
  -3   6  -5   -1.33    1.99
  -3   6  -5    6.19    4.09
  -3   6  -5    9.65    4.27
   3  -6   6   65.70    6.77
  -3   6  -6   83.95    5.55
  -3   6  -6   62.18    5.62
  -3   6  -6   73.78    6.10
   3  -6   7    9.28    3.20
  -3   6  -7   20.32    4.31
  -3   6  -7    8.56    3.52
  -3   6  -7   21.06    5.81
   3  -6   8   14.66    4.08
  -3   6  -8   11.39    3.54
  -3   6  -8   18.00    4.88
  -3   6  -8   11.76    3.65
  -3   6  -8    2.89    6.15
   3  -6   9   93.68    8.48
  -3   6  -9   99.78    8.22
  -3   6  -9   85.27    8.38
   3  -6  10    2.00    4.01
  -3   6 -11    3.02    5.25
  -3   6 -11    6.30    6.18
   3  -6  12   -0.72    9.66
   3  -5   1 1157.02   50.27
   3  -5   1 1161.58   42.95
  -3   5  -1 1159.78   44.07
  -3   5  -1 1274.59   43.16
  -3   5  -1 1181.96   44.69
   3  -5   2  629.50   25.97
   3  -5   2  614.19   22.45
  -3   5  -2  666.08   23.21
  -3   5  -2  669.09   27.38
  -3   5  -2  661.15   24.89
   3  -5   3  352.47   13.75
   3  -5   3  353.91   13.80
  -3   5  -3  378.01   15.36
  -3   5  -3  350.38   14.59
  -3   5  -3  358.06   14.23
   3  -5   4   71.55    5.01
  -3   5  -4   96.33    4.78
  -3   5  -4   77.37    5.04
  -3   5  -4   78.21    5.14
   3  -5   5   22.11    3.65
  -3   5  -5   26.05    2.65
  -3   5  -5   21.85    3.17
  -3   5  -5   20.85    3.52
   3  -5   6  145.05   10.06
  -3   5  -6  153.79    7.23
  -3   5  -6  146.69    7.31
  -3   5  -6  134.20    8.96
   3  -5   7   37.70    4.40
  -3   5  -7   47.05    5.43
  -3   5  -7   43.41    5.43
  -3   5  -7   33.41    4.57
   3  -5   8  199.34   11.67
  -3   5  -8  182.97    9.37
  -3   5  -8  183.21   11.83
  -3   5  -8  190.08   10.30
  -3   5  -8  160.38   10.35
   3  -5   9   12.04    4.16
  -3   5  -9   12.70    4.01
  -3   5  -9   11.20    5.07
  -3   5  -9   16.97    6.17
  -3   5 -10   60.75    7.05
  -3   5 -10   58.27    7.39
  -3   5 -11    1.01    4.61
  -3   5 -11    8.49    5.86
   3  -5  12   46.92    9.84
   3  -4   1  645.29   23.93
   3  -4   1  665.87   24.78
  -3   4  -1  687.50   28.36
  -3   4  -1  714.13   27.30
  -3   4  -1  679.90   25.79
   3  -4   2   40.19    2.34
   3  -4   2   33.72    3.63
  -3   4  -2   36.87    2.67
  -3   4  -2   39.51    1.90
  -3   4  -2   36.77    3.20
   3  -4   3   92.68    4.23
  -3   4  -3   97.32    4.90
  -3   4  -3   95.37    5.02
   3  -4   4    2.42    1.65
  -3   4  -4    6.86    2.32
  -3   4  -4    2.71    2.24
  -3   4  -4    3.99    2.18
   3  -4   5  134.77    7.39
  -3   4  -5  170.27    7.48
  -3   4  -5  117.71    6.38
  -3   4  -5  126.53    7.24
   3  -4   6  135.59    8.57
  -3   4  -6  143.78    7.59
  -3   4  -6  115.44    7.22
  -3   4  -6  117.42    7.45
   3  -4   7    0.98    2.62
   3  -4   7    1.19    0.71
  -3   4  -7    2.45    2.67
  -3   4  -7    5.73    3.04
  -3   4  -7   -4.39    2.85
  -3   4  -7    2.51    3.59
   3  -4   8  437.06   27.33
   3  -4   8  429.10   17.31
  -3   4  -8  423.03   20.78
  -3   4  -8  435.08   18.46
  -3   4  -8  386.11   18.12
   3  -4   9 1287.98   62.55
   3  -4   9 1289.88   53.84
  -3   4  -9 1239.24   67.56
  -3   4  -9 1165.35   67.52
  -3   4  -9 1210.10   53.66
  -3   4  -9 1124.27   53.98
  -3   4 -10   -5.63    5.30
  -3   4 -10    0.84    4.80
  -3   4 -11   14.94    7.02
  -3   4 -11   27.70    8.67
   3  -4  12   10.99    7.00
   3  -3   1 3255.03  139.84
   3  -3   1 3067.47  115.15
  -3   3  -1 3274.07  155.41
  -3   3  -1 3280.34  120.33
   3  -3   2 1479.27   53.25
   3  -3   2 1449.75   54.03
  -3   3  -2 1463.08   58.32
  -3   3  -2 1490.62   52.00
   3  -3   3  220.33    9.83
  -3   3  -3  202.18    8.39
  -3   3  -3  196.57    8.40
  -3   3  -3  199.84    8.50
   3  -3   4  316.48   12.56
  -3   3  -4  291.07   11.66
  -3   3  -4  271.91   11.39
  -3   3  -4  293.85   11.82
   3  -3   5   11.25    2.18
  -3   3  -5    4.36    2.23
  -3   3  -5    3.44    2.37
   3  -3   6   71.49    4.26
   3  -3   6   68.98    3.32
  -3   3  -6   70.43    5.61
  -3   3  -6   68.00    5.83
   3  -3   7   13.82    2.94
   3  -3   7    4.76    4.64
   3  -3   7    7.84    1.52
  -3   3  -7    7.52    3.03
  -3   3  -7   11.37    3.64
  -3   3  -7   15.48    2.84
  -3   3  -7    6.09    3.34
   3  -3   8   85.10    6.96
   3  -3   8   67.48    7.25
   3  -3   8   96.92    4.99
  -3   3  -8   82.58    6.54
  -3   3  -8   91.67    8.47
  -3   3  -8   75.29    6.45
  -3   3  -8   81.98    7.43
   3  -3   9  193.41   13.28
   3  -3   9  204.18   11.77
  -3   3  -9  176.15   12.57
  -3   3  -9  201.15   11.71
  -3   3  -9  181.28   12.03
  -3   3  -9  185.87   11.57
  -3   3 -10   39.96    5.68
  -3   3 -10   35.89    7.01
  -3   3 -10   41.93    7.98
  -3   3 -11    8.66    7.07
  -3   3 -11    7.88    8.12
   3  -3  12   26.35    8.87
   3  -2   1 1037.42   34.89
  -3   2  -1 1088.69   43.38
  -3   2  -1 1099.23   37.44
   3  -2   2   91.65    5.10
  -3   2  -2   81.73    4.16
  -3   2  -2   77.04    4.02
  -3   2  -2   83.81    3.50
  -3   2  -2   82.73    3.99
   3  -2   3   43.78    2.86
  -3   2  -3   31.56    2.47
  -3   2  -3   38.64    3.32
  -3   2  -3   36.00    1.92
  -3   2  -3   36.79    2.87
   3  -2   4  925.44   34.90
   3  -2   4  817.34   34.02
  -3   2  -4  800.83   35.79
  -3   2  -4  820.09   33.18
  -3   2  -4  806.67   31.92
  -3   2  -4  893.31   38.24
   3  -2   5    4.59    2.18
   3  -2   5    5.94    2.50
   3  -2   5    4.48    1.41
  -3   2  -5    0.34    2.14
  -3   2  -5    5.12    2.51
  -3   2  -5    4.41    3.22
  -3   2  -5    5.64    1.47
   3  -2   6  220.14   10.27
   3  -2   6  195.71    9.66
   3  -2   6  226.03   10.86
  -3   2  -6  187.58   12.22
  -3   2  -6  212.88    9.42
  -3   2  -6  206.23    9.95
  -3   2  -6  180.91    9.23
   3  -2   7   42.85    5.22
   3  -2   7   38.89    5.35
   3  -2   7   44.70    3.00
  -3   2  -7   37.36    4.53
  -3   2  -7   40.64    4.43
  -3   2  -7   38.04    3.71
  -3   2  -7   34.03    4.09
   3  -2   8  351.51   18.20
   3  -2   8  295.83   16.42
   3  -2   8  362.81   17.33
  -3   2  -8  357.60   18.34
  -3   2  -8  334.73   15.07
  -3   2  -8  293.80   15.70
  -3   2  -8  298.47   14.64
   3  -2   9   89.55    6.63
  -3   2  -9   62.64    6.16
  -3   2  -9   61.06    7.34
  -3   2  -9   74.13    6.07
  -3   2  -9   70.58    6.79
  -3   2 -10   87.55    8.35
  -3   2 -10   70.56    8.15
  -3   2 -10   84.29    7.54
  -3   2 -11  116.95   11.60
  -3   2 -11   77.15    9.75
  -3   1  -1  428.45   17.13
  -3   1  -1  378.66   16.24
  -3   1  -1  386.11   14.80
  -3   1  -1  385.95   13.85
  -3   1  -2  746.79   28.63
  -3   1  -2  673.52   31.14
  -3   1  -2  634.90   22.41
  -3   1  -2  695.16   26.57
   3  -1   3  228.24    9.25
  -3   1  -3  215.32   14.41
  -3   1  -3  219.36    9.31
  -3   1  -3  210.41    8.24
  -3   1  -3  242.41    9.92
   3  -1   4 1834.18   64.27
   3  -1   4 1960.65   72.21
  -3   1  -4 1939.07   95.08
  -3   1  -4 1910.12   81.99
  -3   1  -4 1840.88   65.46
  -3   1  -4 2096.02   85.99
   3  -1   5  764.56   29.51
   3  -1   5  847.89   33.45
  -3   1  -5  803.30   33.51
  -3   1  -5  768.46   28.45
  -3   1  -5  759.06   28.42
  -3   1  -5  841.36   38.90
   3  -1   6  130.57    7.27
   3  -1   6  142.81    8.20
  -3   1  -6  135.99    8.45
  -3   1  -6  139.39    7.52
  -3   1  -6  138.18    7.45
  -3   1  -6  126.47    8.09
  -3   1  -6  145.41    7.96
   3  -1   7    1.07    3.45
   3  -1   7    2.06    2.86
  -3   1  -7   -1.26    2.74
  -3   1  -7    0.56    3.49
  -3   1  -7   -2.42    2.79
  -3   1  -7    0.36    3.15
   3  -1   8   -1.14    3.41
  -3   1  -8   -1.72    3.09
  -3   1  -8   -5.23    5.23
  -3   1  -8    3.90    3.41
  -3   1  -8    0.85    5.11
   3  -1   9   70.94    7.17
  -3   1  -9   63.07    7.34
  -3   1  -9   52.94    6.76
  -3   1  -9   42.83    5.13
  -3   1  -9   46.87    7.33
  -3   1 -10   18.06    5.75
  -3   1 -10    8.19    7.83
   3  -1  11  171.27   15.31
   3   0   0 1227.05   45.90
  -3   0   0 1245.24   49.37
  -3   0   0 1215.18   47.17
  -3   0   0 1254.64   44.80
   3   0   1 1044.21   37.50
  -3   0  -1  997.12   35.24
  -3   0  -1  989.07   42.39
  -3   0  -1  971.40   38.30
  -3   0  -1 1028.52   36.76
   3   0   2  828.80   30.60
   3   0   2  768.12   26.96
   3   0   2  804.72   29.22
  -3   0  -2  913.14   37.41
  -3   0  -2  774.78   27.01
  -3   0  -2  775.17   27.91
  -3   0  -2  851.12   29.52
   3   0   3  240.09   12.14
   3   0   3  267.67   12.25
  -3   0  -3  268.93   11.30
  -3   0  -3  247.23   10.93
  -3   0  -3  221.45    9.86
  -3   0  -3  269.84   11.92
   3   0   4 1192.39   60.97
   3   0   4 1265.40   49.78
  -3   0  -4 1280.72   46.88
  -3   0  -4 1210.68   59.58
  -3   0  -4 1165.03   42.72
  -3   0  -4 1304.42   57.66
   3   0   5   62.42    6.08
   3   0   5   89.06    5.79
  -3   0  -5   68.46    6.00
  -3   0  -5   74.84    5.96
  -3   0  -5   70.58    3.99
  -3   0  -5   76.51    4.73
  -3   0  -5   81.61    4.98
   3   0   6   87.84    6.55
   3   0   6  101.96    5.75
  -3   0  -6   84.11    6.45
  -3   0  -6   64.68    6.32
  -3   0  -6   74.57    4.88
  -3   0  -6   83.17    6.09
  -3   0  -6   90.86    6.14
   3   0   7  203.19   11.78
   3   0   7  243.77   13.26
  -3   0  -7  205.26   14.06
  -3   0  -7  233.95   11.79
  -3   0  -7  233.85   10.54
  -3   0  -7  202.45   11.14
  -3   0  -7  229.74   14.31
   3   0   8    9.33    3.18
  -3   0  -8   11.40    4.26
  -3   0  -8    8.00    6.03
  -3   0  -8    5.13    3.17
  -3   0  -8    4.29    4.04
   3   0   9    2.62    3.41
  -3   0  -9    2.19    4.62
  -3   0  -9   -1.34    2.55
  -3   0  -9    2.21    6.38
  -3   0 -10    9.38    6.25
  -3   0 -10   18.78    6.26
   3   0  11   48.25    9.70
   3   1   0   70.93    3.52
  -3  -1   0   73.45    3.67
  -3  -1   0   70.49    3.66
  -3  -1   0   68.91    2.87
  -3  -1   0   77.45    4.25
   3   1   1  426.13   15.68
   3   1   1  425.25   15.22
  -3  -1  -1  421.36   14.90
  -3  -1  -1  404.45   14.69
  -3  -1  -1  409.14   14.46
  -3  -1  -1  441.21   18.25
   3   1   2  233.07    9.73
   3   1   2  208.51    8.09
   3   1   2  227.31    9.64
  -3  -1  -2  224.01   10.91
  -3  -1  -2  221.35   10.16
  -3  -1  -2  228.17   10.89
  -3  -1  -2  232.76    8.75
   3   1   3   38.76    3.53
   3   1   3   30.13    2.98
   3   1   3   46.85    3.04
  -3  -1  -3   40.13    3.41
  -3  -1  -3   40.27    3.80
  -3  -1  -3   32.54    3.40
  -3  -1  -3   33.76    3.68
   3   1   4  230.30   10.98
   3   1   4  183.60    9.67
   3   1   4  216.21   10.82
  -3  -1  -4  222.01   10.43
  -3  -1  -4  211.84    9.94
  -3  -1  -4  191.97    7.94
  -3  -1  -4  188.27    8.55
  -3  -1  -4  214.46    9.71
   3   1   5  458.66   21.38
   3   1   5  411.67   22.44
   3   1   5  475.43   20.58
  -3  -1  -5  465.05   20.09
  -3  -1  -5  422.04   18.42
  -3  -1  -5  424.09   17.30
  -3  -1  -5  420.40   17.05
  -3  -1  -5  449.37   25.76
   3   1   6  146.58    9.65
   3   1   6  160.53    8.39
  -3  -1  -6  145.93   10.00
  -3  -1  -6  145.90    8.61
  -3  -1  -6  141.46    6.36
  -3  -1  -6  147.22    7.86
  -3  -1  -6  155.78   10.86
   3   1   7   14.13    6.41
   3   1   7   19.52    4.80
  -3  -1  -7    7.31    3.48
  -3  -1  -7    7.31    6.13
  -3  -1  -7    8.00    2.06
  -3  -1  -7    3.44    5.03
  -3  -1  -7    8.26    3.10
   3   1   8  109.47   10.16
  -3  -1  -8  107.99   10.33
  -3  -1  -8  118.84    6.02
  -3  -1  -8  119.80    8.86
   3   1   9   13.28    4.92
   3   1  10   15.98    7.87
   3   2   0  622.39   24.06
   3   2   0  645.88   27.99
  -3  -2   0  628.41   21.20
  -3  -2   0  626.83   23.36
  -3  -2   0  651.16   22.22
  -3  -2   0  667.98   26.20
   3   2   1  549.73   20.67
   3   2   1  507.57   18.03
   3   2   1  578.33   20.53
  -3  -2  -1  578.45   24.29
  -3  -2  -1  560.89   27.27
  -3  -2  -1  566.47   23.85
  -3  -2  -1  599.88   20.55
   3   2   2  130.20    6.93
   3   2   2  105.32    4.89
   3   2   2  120.94    5.38
  -3  -2  -2  127.17    6.34
  -3  -2  -2  114.61    5.51
  -3  -2  -2  130.28    5.72
   3   2   3   13.52    2.80
   3   2   3   18.73    2.98
   3   2   3   16.30    2.68
  -3  -2  -3   17.56    3.39
  -3  -2  -3   17.27    2.21
  -3  -2  -3   17.53    3.69
   3   2   4    5.86    3.05
   3   2   4    6.32    2.62
   3   2   4    4.87    2.43
  -3  -2  -4    6.61    2.95
  -3  -2  -4    3.13    3.98
  -3  -2  -4    7.73    2.82
  -3  -2  -4   12.95    3.67
   3   2   5  276.34   14.25
   3   2   5  265.24   13.02
   3   2   5  310.27   13.18
  -3  -2  -5  294.21   14.95
  -3  -2  -5  263.01   14.32
  -3  -2  -5  271.67   12.06
  -3  -2  -5  285.89   17.10
   3   2   6  454.82   20.46
   3   2   6  381.03   22.17
   3   2   6  500.63   20.40
  -3  -2  -6  411.05   34.44
  -3  -2  -6  444.10   22.71
  -3  -2  -6  402.55   18.60
  -3  -2  -6  440.55   25.44
   3   2   7   29.33    7.60
   3   2   7   38.03    6.65
  -3  -2  -7   45.44    6.54
  -3  -2  -7   36.71    6.24
  -3  -2  -7   36.87    6.39
  -3  -2  -7   37.63    5.08
  -3  -2  -8   42.05    6.19
  -3  -2  -8   39.09    8.24
  -3  -2  -8   39.45    5.46
  -3  -2  -9   74.26    8.78
  -3  -2  -9   56.06    7.99
   3   3   0  145.63    6.70
   3   3   0  136.57    5.76
   3   3   0  128.17    7.27
   3   3   0  133.94    6.89
  -3  -3   0  130.38    6.65
  -3  -3   0  139.56    5.33
  -3  -3   0  132.46    5.89
  -3  -3   0  135.71    7.82
   3   3   1   68.53    5.46
   3   3   1   73.65    3.93
   3   3   1   87.36    4.90
  -3  -3  -1   85.42    5.54
  -3  -3  -1   76.71    4.29
  -3  -3  -1   77.60    4.36
   3   3   2   24.51    3.40
   3   3   2   18.26    2.39
   3   3   2   15.72    3.03
  -3  -3  -2   18.15    2.94
  -3  -3  -2   16.40    1.84
  -3  -3  -2   24.72    3.62
   3   3   3  191.16    9.63
   3   3   3  189.19    9.70
   3   3   3  196.73    8.27
  -3  -3  -3  188.44    9.92
  -3  -3  -3  190.11    7.98
  -3  -3  -3  194.62    9.86
   3   3   4   52.60    5.01
   3   3   4   40.82    4.66
   3   3   4   49.81    5.21
  -3  -3  -4   48.00    4.87
  -3  -3  -4   47.55    5.49
  -3  -3  -4   43.75    3.80
  -3  -3  -4   47.64    4.85
   3   3   5   24.26    5.76
   3   3   5   16.92    4.89
   3   3   5   15.93    4.27
  -3  -3  -5   28.51    4.85
  -3  -3  -5   14.11    6.08
  -3  -3  -5   16.06    4.29
  -3  -3  -5   20.54    5.08
   3   3   6   86.20    7.14
   3   3   6   73.89    7.26
  -3  -3  -6  100.10    8.73
  -3  -3  -6   94.13    9.48
  -3  -3  -6   91.39    7.49
  -3  -3  -6  109.48    7.76
   3   3   7    0.99    5.06
  -3  -3  -7   -0.12    5.65
  -3  -3  -7    0.37    3.80
  -3  -3  -7   11.51    4.77
  -3  -3  -8   19.05    6.12
  -3  -3  -8   14.49    5.77
  -3  -3  -8   12.73    5.26
   3   3   9  551.52   34.60
   3   4   0  198.54    9.31
   3   4   0  200.27    9.23
   3   4   0  186.45    8.29
   3   4   0  194.99    9.89
  -3  -4   0  208.09    9.70
  -3  -4   0  221.10    9.86
   3   4   1  321.04   12.68
   3   4   1  288.15   12.68
   3   4   1  312.25   12.24
  -3  -4  -1  298.51   13.42
  -3  -4  -1  344.65   14.75
   3   4   2  866.99   36.16
   3   4   2  847.55   43.75
   3   4   2  914.02   31.73
  -3  -4  -2  884.96   41.11
  -3  -4  -2  879.27   36.35
  -3  -4  -2  927.64   43.34
   3   4   3   -0.97    4.74
   3   4   3    5.26    2.87
   3   4   3    6.16    4.42
  -3  -4  -3   -1.23    3.44
  -3  -4  -3    4.77    2.20
  -3  -4  -3   -0.70    3.02
   3   4   4  104.05    8.17
   3   4   4  104.99    7.42
   3   4   4   91.99    8.36
  -3  -4  -4   99.89    8.49
  -3  -4  -4   96.58    8.34
  -3  -4  -4  103.77    6.86
  -3  -4  -4  110.87    8.83
   3   4   5  198.22   13.48
   3   4   5  174.12   12.07
  -3  -4  -5  179.68   14.78
  -3  -4  -5  180.44   13.36
  -3  -4  -5  190.36   10.67
  -3  -4  -5  197.84   13.39
   3   4   6   89.73    9.96
  -3  -4  -6   94.02    9.03
  -3  -4  -6   69.21    7.72
  -3  -4  -6   95.87    8.40
   3   4   7   -5.31    6.67
  -3  -4  -7    1.90    5.33
  -3  -4  -7    0.74    4.05
  -3  -4  -7   -7.73    5.62
  -3  -4  -8  130.42   11.55
  -3  -4  -8  134.89   11.43
   3   5   0  488.43   21.66
   3   5   0  518.70   21.88
   3   5   0  480.06   22.16
   3   5   0  499.02   20.12
  -3  -5   0  502.42   20.18
  -3  -5   0  552.80   23.76
  -3  -5   0  504.26   18.67
   3   5   1  731.13   31.93
   3   5   1  660.87   31.78
   3   5   1  704.23   29.68
  -3  -5  -1  695.32   29.47
  -3  -5  -1  748.10   37.27
   3   5   2  196.46   10.72
   3   5   2  210.93   12.12
   3   5   2  221.41   12.57
  -3  -5  -2  207.75   11.92
  -3  -5  -2  197.92   12.55
   3   5   3   -0.97    3.65
   3   5   3   -2.51    3.59
  -3  -5  -3   -0.37    4.05
  -3  -5  -3    5.37    5.02
   3   5   4   20.94    5.72
   3   5   4    6.45    4.90
  -3  -5  -4   18.26    4.69
  -3  -5  -4    9.93    4.56
   3   5   5   -9.29    7.33
  -3  -5  -5    2.04    5.15
  -3  -5  -5    2.11    3.98
   3   5   6  349.05   23.40
  -3  -5  -6  405.09   24.92
  -3  -5  -6  365.50   26.14
   3   5   7   31.41    8.27
   3   6   0   16.15    4.44
   3   6   0   16.79    1.79
   3   6   0   14.26    5.10
  -3  -6   0    4.12    5.46
  -3  -6   0   13.37    3.55
  -3  -6   0   18.90    2.44
   3   6   1  187.17   11.16
   3   6   1  174.24   10.67
   3   6   1  170.09   10.93
  -3  -6  -1  172.42   10.50
  -3  -6  -1  176.22   11.68
  -3  -6  -1  169.61    8.67
   3   6   2   22.67    5.48
   3   6   2   26.71    3.71
  -3  -6  -2   27.01    6.72
  -3  -6  -2   36.42    5.76
  -3  -6  -2   25.21    4.63
   3   6   3   -6.33    4.74
   3   6   3    1.20    2.63
  -3  -6  -3   10.57    4.81
   3   6   4   13.89    6.70
  -3  -6  -4   26.08    6.52
  -3  -6  -4   13.29    7.88
   3   6   5   13.57    6.97
  -3  -6  -5    9.76    6.75
  -3  -6  -5    1.65    6.37
   3   6   6  165.44   13.76
   3   7   0  299.24   16.47
   3   7   0  285.20   13.50
  -3  -7   0  285.00   15.49
  -3  -7   0  313.05   18.73
  -3  -7   0  310.60   13.79
   3   7   1  130.84   11.30
   3   7   1  142.57    7.08
  -3  -7  -1  151.15   10.75
  -3  -7  -1  147.18    8.71
   3   7   2  188.96   13.83
  -3  -7  -2  230.17   17.24
  -3  -7  -2  230.78   12.01
   3   7   3   62.89   10.49
  -3  -7  -3   66.12    9.09
  -3  -7  -3   47.63    6.72
  -3  -7  -4   18.56   10.19
  -3  -7  -4   25.81    7.11
  -3  -7  -4    8.68    7.58
   3   8   0  552.62   29.18
  -3  -8   0  591.68   33.12
  -3  -8   0  546.71   24.93
   3   8   1   17.95    6.89
  -3  -8  -1    7.33    7.81
  -3  -8  -1   17.99    6.28
  -3  -8  -2   15.87    7.58
  -3  -8  -2   30.12    8.36
   3   8   3    5.65    8.72
   3   9   0    6.64    6.76
   4 -11   1    5.21    9.00
  -4  11  -1    6.15    7.13
  -4  11  -1   -8.38    5.71
   4 -11   2   25.85    6.97
  -4  11  -2   25.86    7.08
   4 -11   3    2.59    7.53
  -4  11  -3  -10.40    5.93
   4 -11   4    2.35    8.11
  -4  11  -4    4.92    8.63
  -4  11  -5   35.90   11.30
  -4  11  -5   36.47    6.36
   4 -11   6    3.64    7.63
   4 -11   7    0.23    7.76
   4 -11   8    6.40    6.52
   4 -10   1   25.20    5.23
  -4  10  -1   29.57    5.62
  -4  10  -1   17.22    5.89
   4 -10   2   67.52    7.63
   4 -10   2   71.48    8.18
  -4  10  -2   69.34    9.08
  -4  10  -2   54.85    5.98
   4 -10   3   21.66    4.25
   4 -10   3   18.69    6.74
  -4  10  -3   25.15    5.39
   4 -10   4   -0.56    5.01
   4 -10   4   -3.78    6.39
  -4  10  -4   -2.85    6.52
   4 -10   5   23.99    6.44
  -4  10  -5   18.22    5.76
  -4  10  -5   15.86    6.73
   4 -10   6   -0.22    4.87
  -4  10  -6   20.52    7.58
  -4  10  -6    7.78    7.21
  -4  10  -7   -0.58    4.67
  -4  10  -7   15.60    7.57
  -4  10  -8    6.93    7.27
  -4  10  -8   23.92    8.51
   4 -10   9    5.76    5.76
   4  -9   1   37.42    4.17
   4  -9   1   26.71    6.32
  -4   9  -1   25.94    6.30
  -4   9  -1   37.86    4.99
   4  -9   2    9.08    3.25
   4  -9   2    7.38    4.05
  -4   9  -2   11.97    5.75
  -4   9  -2    8.13    3.28
   4  -9   3   55.67    5.60
   4  -9   3   67.65    7.14
  -4   9  -3   53.14    6.04
  -4   9  -3   51.54    4.40
   4  -9   4    1.45    2.79
   4  -9   4    5.00    4.04
  -4   9  -4    9.96    4.10
   4  -9   5   17.45    5.23
  -4   9  -5   13.70    3.87
  -4   9  -5    9.41    5.51
   4  -9   6   16.51    4.32
  -4   9  -6   15.89    4.72
   4  -9   7    1.99    4.64
  -4   9  -7   -0.11    3.77
  -4   9  -7   18.47    5.20
  -4   9  -8    6.57    6.57
  -4   9  -8   -1.27    4.63
  -4   9  -9   16.35    5.41
  -4   9  -9    8.47    8.35
   4  -9  10   12.21    7.09
   4  -8   1   -1.35    1.91
   4  -8   1   -1.32    3.35
  -4   8  -1   -1.32    4.44
  -4   8  -1    0.11    2.72
  -4   8  -1   -5.09    5.57
   4  -8   2    4.38    1.80
   4  -8   2   -4.06    4.66
  -4   8  -2   -3.67    3.43
  -4   8  -2    0.68    1.58
  -4   8  -2   -1.82    4.01
   4  -8   3   70.47    5.17
   4  -8   3   57.69    4.90
  -4   8  -3   72.24    6.32
  -4   8  -3   65.24    4.29
  -4   8  -3   62.66    6.23
   4  -8   4   13.38    4.35
   4  -8   4    5.62    4.42
  -4   8  -4   12.88    2.67
  -4   8  -4   14.93    4.53
   4  -8   5    1.56    3.11
  -4   8  -5   -1.71    4.11
  -4   8  -5    3.58    3.35
  -4   8  -5    0.74    4.54
   4  -8   6   -0.55    3.32
  -4   8  -6    0.11    3.05
  -4   8  -6   -8.00    4.87
   4  -8   7    5.63    4.30
  -4   8  -7    0.11    3.37
  -4   8  -7   -8.49    5.58
   4  -8   8    7.26    4.73
  -4   8  -8    4.47    4.14
  -4   8  -8   -1.05    6.29
  -4   8  -9    4.13    5.25
  -4   8  -9   10.51    7.82
  -4   8 -10   23.47    6.26
  -4   8 -10    6.67    7.02
   4  -8  11   24.30    7.63
   4  -7   1   42.45    3.17
   4  -7   1   48.33    5.40
  -4   7  -1   38.49    4.62
  -4   7  -1   44.82    3.95
  -4   7  -1   48.63    6.08
   4  -7   2   24.57    2.70
   4  -7   2   26.85    3.72
  -4   7  -2   27.47    2.60
  -4   7  -2   29.06    4.40
   4  -7   3  264.73   13.65
   4  -7   3  259.36   11.71
  -4   7  -3  267.36   13.00
  -4   7  -3  260.63   10.65
  -4   7  -3  257.39   14.04
   4  -7   4  217.48   15.87
   4  -7   4  235.62   11.26
  -4   7  -4  257.64   12.49
  -4   7  -4  239.60   12.61
   4  -7   5  234.36   16.48
  -4   7  -5  265.62   11.96
  -4   7  -5  208.25   12.47
  -4   7  -5  235.38   14.45
   4  -7   6    1.10    2.65
  -4   7  -6    1.67    2.56
  -4   7  -6   -1.63    5.13
  -4   7  -6   -4.41    5.88
   4  -7   7   78.02    7.50
  -4   7  -7   63.30    5.58
  -4   7  -7   63.64    7.49
   4  -7   8   -6.47    3.95
  -4   7  -8    4.34    3.56
  -4   7  -8    1.29    4.10
  -4   7  -9   10.02    4.34
  -4   7  -9   15.63    5.29
  -4   7 -10  343.41   25.97
  -4   7 -10  355.75   22.76
   4  -7  11   18.31    7.92
   4  -6   1   14.82    1.91
   4  -6   1   18.39    2.89
  -4   6  -1   18.19    1.91
  -4   6  -1   18.59    3.91
   4  -6   2   52.56    3.60
   4  -6   2   54.06    4.21
  -4   6  -2   61.62    4.01
  -4   6  -2   59.52    3.61
  -4   6  -2   59.46    5.17
   4  -6   3  110.33    6.94
   4  -6   3  120.24    7.60
  -4   6  -3  119.07    6.23
  -4   6  -3  117.80    4.55
  -4   6  -3  120.11    8.02
   4  -6   4   70.40    5.12
  -4   6  -4   77.79    4.94
  -4   6  -4   69.01    5.48
  -4   6  -4   72.34    5.79
   4  -6   5  472.64   30.06
  -4   6  -5  523.83   20.34
  -4   6  -5  406.80   20.31
  -4   6  -5  464.46   25.70
   4  -6   6  246.47   14.81
  -4   6  -6  292.61   13.02
  -4   6  -6  249.95   13.18
  -4   6  -6  251.09   14.20
   4  -6   7   59.73    7.35
  -4   6  -7   61.49    5.35
  -4   6  -7   47.53    4.94
  -4   6  -7   52.61    6.55
   4  -6   8    0.22    3.72
  -4   6  -8   -1.23    3.34
  -4   6  -8    1.18    3.89
  -4   6  -9   42.45    5.37
  -4   6  -9   30.25    6.74
  -4   6 -10    4.60    5.16
  -4   6 -10    0.12    5.45
   4  -6  11   21.64    9.87
   4  -5   1  343.39   14.21
   4  -5   1  334.90   13.92
  -4   5  -1  350.93   13.27
  -4   5  -1  359.21   14.88
  -4   5  -1  351.43   15.34
   4  -5   2  370.61   16.59
   4  -5   2  367.67   14.20
  -4   5  -2  380.65   17.05
  -4   5  -2  389.28   16.99
  -4   5  -2  375.67   15.27
   4  -5   3   49.36    3.66
   4  -5   3   50.07    4.10
  -4   5  -3   57.66    3.69
  -4   5  -3   55.32    5.42
   4  -5   4  212.10   11.53
  -4   5  -4  209.66    9.11
  -4   5  -4  193.22    9.30
  -4   5  -4  205.95   10.56
   4  -5   5    8.90    2.64
  -4   5  -5   10.68    3.45
  -4   5  -5    6.71    2.71
  -4   5  -5    4.61    3.03
   4  -5   6    8.54    2.96
  -4   5  -6   13.71    2.90
  -4   5  -6    9.68    4.01
  -4   5  -6    4.59    3.62
   4  -5   7  162.58   10.07
  -4   5  -7  150.49    8.86
  -4   5  -7  133.72    8.52
  -4   5  -7  139.82    9.18
   4  -5   8   -4.46    3.81
  -4   5  -8    8.85    4.48
  -4   5  -8    0.00    4.19
  -4   5  -8    4.27    3.91
  -4   5  -9  322.96   18.83
  -4   5  -9  295.90   16.89
  -4   5 -10    5.19    7.45
  -4   5 -10   -4.89    7.63
   4  -5  11   -2.15    5.98
   4  -4   1 1792.92   69.48
   4  -4   1 1669.76   62.09
  -4   4  -1 1813.96   85.99
  -4   4  -1 1848.17   78.30
  -4   4  -1 1818.38   66.89
   4  -4   2   33.05    2.66
   4  -4   2   26.56    2.89
  -4   4  -2   30.00    2.46
  -4   4  -2   30.33    1.81
  -4   4  -2   31.90    3.21
   4  -4   3   -0.44    2.09
  -4   4  -3    1.56    1.56
  -4   4  -3   -1.41    2.23
  -4   4  -3   -2.08    2.44
   4  -4   4   21.61    3.07
  -4   4  -4   16.32    2.35
  -4   4  -4   11.91    2.71
  -4   4  -4   17.07    3.15
   4  -4   5   -0.87    2.19
  -4   4  -5    2.58    2.35
  -4   4  -5   -2.60    3.67
  -4   4  -5    4.21    3.13
   4  -4   6  143.79    8.53
  -4   4  -6  111.25    6.87
  -4   4  -6  115.77    6.88
  -4   4  -6  106.61    8.66
   4  -4   7   40.23    4.35
  -4   4  -7   34.67    5.29
  -4   4  -7   34.84    4.67
  -4   4  -7   25.41    5.34
  -4   4  -7   41.59    7.07
   4  -4   8  428.10   21.35
  -4   4  -8  370.24   24.45
  -4   4  -8  374.81   23.16
  -4   4  -8  372.17   21.40
  -4   4  -8  386.72   19.32
  -4   4  -9   84.18    7.71
  -4   4  -9   84.29    7.95
  -4   4  -9  101.48    8.01
  -4   4 -10  111.33   11.38
  -4   4 -10   99.58   10.56
   4  -4  11    7.58    6.98
   4  -3   110811.96  356.32
  -4   3  -110359.87  470.37
   4  -3   2 1347.58   53.17
  -4   3  -2 1238.25   49.66
  -4   3  -2 1267.98   44.05
   4  -3   3  415.56   17.05
  -4   3  -3  375.48   17.28
  -4   3  -3  366.39   15.17
  -4   3  -3  400.14   15.79
  -4   3  -3  385.21   15.95
   4  -3   4  161.92    7.82
  -4   3  -4  127.71    7.12
  -4   3  -4  130.68    6.41
  -4   3  -4  139.23    5.87
  -4   3  -4  140.60    7.84
   4  -3   5   25.46    2.84
  -4   3  -5   21.80    3.05
  -4   3  -5   29.86    3.50
  -4   3  -5   24.45    4.39
  -4   3  -5   20.71    3.23
   4  -3   6   15.25    3.38
  -4   3  -6   13.36    3.28
  -4   3  -6   17.19    3.72
  -4   3  -6   16.89    3.45
   4  -3   7   54.67    5.44
   4  -3   7   57.74    3.45
  -4   3  -7   56.99    6.14
  -4   3  -7   62.01    5.74
  -4   3  -7   44.29    4.70
  -4   3  -7   60.86    5.73
   4  -3   8  787.07   32.05
  -4   3  -8  689.26   40.07
  -4   3  -8  718.64   28.74
  -4   3  -8  718.47   36.98
  -4   3  -8  691.21   32.40
  -4   3  -9    9.59    6.40
  -4   3  -9    9.35    4.55
  -4   3  -9    4.45    6.74
  -4   3 -10    5.85    4.93
  -4   3 -10    5.92    6.04
   4  -3  11    4.00    6.54
  -4   2  -1   36.60    2.74
  -4   2  -1   38.98    3.07
  -4   2  -2  136.32    7.42
  -4   2  -2  134.77    6.23
  -4   2  -2  138.20    5.81
  -4   2  -2  147.37    6.07
  -4   2  -2  135.48    6.55
  -4   2  -3  280.00   14.17
  -4   2  -3  260.95   10.75
  -4   2  -3  272.00   11.30
  -4   2  -3  285.42   11.72
  -4   2  -3  254.01   11.44
  -4   2  -4  120.81    6.97
  -4   2  -4  123.92    5.92
  -4   2  -4  110.55    5.83
  -4   2  -4  137.15    6.34
  -4   2  -5  254.87   12.25
  -4   2  -5  254.03   11.03
  -4   2  -5  241.13   10.98
  -4   2  -5  275.26   13.82
   4  -2   6   17.80    2.49
  -4   2  -6    9.72    2.97
  -4   2  -6   15.74    3.85
  -4   2  -6   16.86    3.35
  -4   2  -6   15.47    1.93
   4  -2   7    1.31    4.04
   4  -2   7   -1.30    2.49
  -4   2  -7    1.37    3.21
  -4   2  -7    8.09    3.88
  -4   2  -7    2.26    3.45
  -4   2  -7    3.12    3.36
  -4   2  -8   34.67    5.51
  -4   2  -8   41.71    6.15
  -4   2  -8   22.47    5.17
  -4   2  -8   42.33    5.43
   4  -2   9   20.72    4.00
  -4   2  -9   31.54    5.64
  -4   2  -9   14.29    5.93
  -4   2  -9   20.83    5.21
  -4   2 -10   15.24    5.77
  -4   2 -10   13.85    8.02
   4  -2  11  294.40   19.86
  -4   1  -1    8.29    2.10
  -4   1  -1   -2.23    1.34
  -4   1  -1    0.94    1.29
  -4   1  -1    0.97    2.17
  -4   1  -2 1386.34   51.28
  -4   1  -2 1194.77   45.08
  -4   1  -2 1147.06   42.08
  -4   1  -2 1259.71   56.35
  -4   1  -2 1239.87   44.25
  -4   1  -3  252.30   10.22
  -4   1  -3  231.05   10.82
  -4   1  -3  230.28    9.31
  -4   1  -3  250.87   10.27
   4  -1   4  152.55    6.78
  -4   1  -4  144.60    9.14
  -4   1  -4  136.82    7.81
  -4   1  -4  147.96    7.18
  -4   1  -4  168.74    8.08
   4  -1   5   17.12    3.09
   4  -1   5   13.50    2.13
  -4   1  -5   16.97    3.46
  -4   1  -5   15.18    4.13
  -4   1  -5   12.70    3.00
  -4   1  -5   17.77    2.49
   4  -1   6  287.25   14.67
   4  -1   6  335.22   17.17
  -4   1  -6  304.45   16.89
  -4   1  -6  305.90   14.07
  -4   1  -6  300.30   15.64
  -4   1  -6  296.66   13.52
  -4   1  -6  335.60   22.45
   4  -1   7    3.45    4.16
   4  -1   7   -0.47    2.12
  -4   1  -7    6.59    3.58
  -4   1  -7    4.96    3.38
  -4   1  -7   -0.36    3.14
  -4   1  -7    5.69    4.60
  -4   1  -7    1.26    2.52
   4  -1   8   37.08    4.81
  -4   1  -8   32.39    4.86
  -4   1  -8   25.79    5.11
  -4   1  -8   27.71    3.77
  -4   1  -8   29.03    5.35
  -4   1  -9   22.72    7.19
  -4   1  -9   14.62    5.73
   4  -1  10    6.84    5.25
   4   0   0 2534.29  109.93
  -4   0   0 2399.31   84.76
  -4   0   0 2301.96   91.20
  -4   0   0 2479.98   82.97
   4   0   1   12.79    2.63
  -4   0  -1   15.70    2.11
  -4   0  -1   14.09    1.55
  -4   0  -1   13.08    2.14
  -4   0  -1   12.16    2.46
  -4   0  -1   14.55    2.15
   4   0   2   31.89    3.12
  -4   0  -2   33.36    3.07
  -4   0  -2   32.46    2.67
  -4   0  -2   36.75    2.59
  -4   0  -2   30.27    2.86
  -4   0  -2   30.97    2.68
   4   0   3  995.40   34.71
  -4   0  -3 1081.45   43.05
  -4   0  -3  963.14   36.50
  -4   0  -3  920.46   35.68
  -4   0  -3 1033.49   42.96
   4   0   4  132.20    7.02
   4   0   4  145.51    6.75
  -4   0  -4  166.51    7.97
  -4   0  -4  142.43    7.82
  -4   0  -4  142.45    7.59
  -4   0  -4  161.99    7.67
   4   0   5  137.71    9.06
   4   0   5  171.45    8.16
  -4   0  -5  155.72   10.04
  -4   0  -5  136.37    7.81
  -4   0  -5  147.47    6.83
  -4   0  -5  135.83    8.11
  -4   0  -5  144.45    8.33
   4   0   6  161.46   10.37
   4   0   6  197.27   10.13
  -4   0  -6  148.52   12.48
  -4   0  -6  162.89   10.58
  -4   0  -6  161.29    8.63
  -4   0  -6  157.96    9.36
  -4   0  -6  179.10    9.16
   4   0   7  431.17   22.65
   4   0   7  484.37   28.18
  -4   0  -7  479.12   28.82
  -4   0  -7  414.13   25.28
  -4   0  -7  454.68   23.48
  -4   0  -7  446.77   20.89
  -4   0  -7  473.13   35.19
   4   0   8   14.62    4.09
  -4   0  -8   10.96    5.01
  -4   0  -8   14.39    3.41
  -4   0  -8   13.81    5.26
  -4   0  -8    9.13    3.58
  -4   0  -9   72.96    8.99
  -4   0  -9   66.73    7.84
   4   0  10  410.71   27.13
   4   1   0    6.15    2.41
  -4  -1   0   10.23    2.56
  -4  -1   0    7.53    1.34
  -4  -1   0    6.31    1.43
  -4  -1   0   23.52    3.06
  -4  -1   0    7.03    1.91
   4   1   1    3.26    1.81
  -4  -1  -1    2.89    1.93
  -4  -1  -1    2.18    0.97
  -4  -1  -1    2.75    1.67
  -4  -1  -1    0.23    1.76
   4   1   2   98.86    5.95
  -4  -1  -2   92.09    5.98
  -4  -1  -2   99.12    4.56
  -4  -1  -2   91.33    4.34
  -4  -1  -2  107.03    5.50
   4   1   3  236.09   11.45
   4   1   3  240.76    9.76
   4   1   3  253.64   10.40
  -4  -1  -3  264.92   13.04
  -4  -1  -3  229.72   11.51
  -4  -1  -3  247.07   11.98
  -4  -1  -3  233.76   10.43
  -4  -1  -3  281.59   11.04
   4   1   4   -5.84    4.75
   4   1   4    0.83    2.26
   4   1   4   -0.35    2.35
  -4  -1  -4    6.37    3.54
  -4  -1  -4    2.71    2.83
  -4  -1  -4    1.75    1.28
  -4  -1  -4    1.93    1.08
  -4  -1  -4    2.06    2.19
  -4  -1  -4    4.71    2.41
   4   1   5   18.47    3.46
   4   1   5   12.57    4.23
  -4  -1  -5   14.23    5.29
  -4  -1  -5    7.29    3.64
  -4  -1  -5   13.19    1.59
  -4  -1  -5   19.14    3.05
  -4  -1  -5   15.35    2.86
   4   1   6    2.02    5.00
   4   1   6    8.09    4.45
  -4  -1  -6   -0.47    3.29
  -4  -1  -6    3.88    4.35
  -4  -1  -6    1.10    1.34
  -4  -1  -6    2.69    4.16
  -4  -1  -6    3.90    2.99
   4   1   7    6.78    4.21
  -4  -1  -7    8.33    3.99
  -4  -1  -7    4.82    1.93
  -4  -1  -7    8.09    3.55
  -4  -1  -7    3.69    3.12
  -4  -1  -8   34.86    7.98
  -4  -1  -8   32.99    7.48
  -4  -1  -8   31.94    4.88
  -4  -1  -9   86.84   13.17
  -4  -1  -9   94.87    9.46
   4   2   0  103.59    5.92
  -4  -2   0   83.26    5.78
  -4  -2   0   83.91    3.66
  -4  -2   0   86.90    4.60
  -4  -2   0   81.88    5.32
   4   2   1  535.39   20.85
  -4  -2  -1  547.38   24.59
  -4  -2  -1  526.10   24.61
  -4  -2  -1  545.57   19.75
  -4  -2  -1  578.51   27.74
   4   2   2    0.24    2.66
   4   2   2    2.95    2.13
   4   2   2    1.76    3.41
  -4  -2  -2    0.12    2.19
  -4  -2  -2   -0.12    0.73
  -4  -2  -2   -0.85    1.34
  -4  -2  -2   -0.70    2.34
   4   2   3 1411.24   71.63
   4   2   3 1340.04   54.72
   4   2   3 1380.72   52.02
  -4  -2  -3 1353.76   54.56
  -4  -2  -3 1303.43   51.25
  -4  -2  -3 1426.69   61.67
   4   2   4  278.73   15.52
   4   2   4  251.00   12.90
   4   2   4  286.02   12.95
  -4  -2  -4  307.28   15.46
  -4  -2  -4  269.53   15.04
  -4  -2  -4  272.75   12.76
  -4  -2  -4  292.73   13.56
   4   2   5   32.30    5.02
   4   2   5   28.37    5.37
   4   2   5   32.84    5.87
  -4  -2  -5   26.06    4.86
  -4  -2  -5   32.10    5.03
  -4  -2  -5   25.97    3.80
  -4  -2  -5   32.88    4.85
   4   2   6   45.04    7.63
   4   2   6   37.70    5.97
  -4  -2  -6   37.48    7.57
  -4  -2  -6   45.09    8.49
  -4  -2  -6   38.63    5.89
  -4  -2  -6   43.83    5.32
  -4  -2  -7   25.40    5.67
  -4  -2  -7   25.52    5.28
  -4  -2  -7   24.75    4.53
  -4  -2  -8   14.65    8.63
  -4  -2  -8    2.21    4.79
  -4  -2  -8    3.16    5.38
   4   2   9  106.91   12.65
   4   3   0  321.13   14.15
  -4  -3   0  301.17   13.80
  -4  -3   0  310.16   14.39
  -4  -3   0  298.26   12.51
  -4  -3   0  306.54   14.73
   4   3   1  169.08    9.42
  -4  -3  -1  152.67    8.85
  -4  -3  -1  162.29    6.99
  -4  -3  -1  170.26    8.28
   4   3   2 5162.94  214.48
   4   3   2 4919.61  189.36
   4   3   2 5320.09  205.29
  -4  -3  -2 5304.65  230.72
  -4  -3  -2 5282.12  198.13
  -4  -3  -2 5534.17  224.73
   4   3   3  605.20   31.71
   4   3   3  573.25   22.46
   4   3   3  609.62   23.08
  -4  -3  -3  581.47   26.28
  -4  -3  -3  618.23   28.48
  -4  -3  -3  654.44   26.11
   4   3   4    4.62    4.26
   4   3   4    2.27    2.50
   4   3   4   11.85    4.46
  -4  -3  -4    8.95    3.46
  -4  -3  -4    7.42    4.50
  -4  -3  -4    5.14    2.45
  -4  -3  -4    4.41    3.60
   4   3   5   15.52    5.74
   4   3   5   22.78    5.37
   4   3   5   18.88    5.28
  -4  -3  -5   24.30    5.00
  -4  -3  -5   30.32    5.94
  -4  -3  -5   17.27    3.55
  -4  -3  -5   21.61    4.30
   4   3   6   14.36    6.14
  -4  -3  -6   15.94    6.07
  -4  -3  -6    9.92    4.17
  -4  -3  -6   15.26    4.31
  -4  -3  -7    2.14    5.35
  -4  -3  -7    1.23    4.29
  -4  -3  -7    4.68    5.15
  -4  -3  -8   14.34    6.37
  -4  -3  -8   28.25    6.95
   4   4   0  486.03   21.12
  -4  -4   0  523.59   24.36
  -4  -4   0  527.93   22.16
   4   4   1  917.52   39.23
   4   4   1  874.44   41.91
   4   4   1  896.28   38.23
  -4  -4  -1  908.39   39.31
  -4  -4  -1 1012.63   38.08
   4   4   2  217.07   11.61
   4   4   2  199.43    8.45
   4   4   2  240.38   12.91
  -4  -4  -2  249.44   12.06
  -4  -4  -2  202.93   10.06
  -4  -4  -2  219.53   11.66
   4   4   3  468.61   23.65
   4   4   3  460.00   21.03
   4   4   3  485.95   21.87
  -4  -4  -3  499.89   24.20
  -4  -4  -3  477.93   24.27
  -4  -4  -3  518.70   26.28
   4   4   4   13.95    4.85
   4   4   4    4.41    4.18
  -4  -4  -4    3.48    5.88
  -4  -4  -4    6.36    5.02
  -4  -4  -4   -2.93    3.67
  -4  -4  -4    2.69    3.51
   4   4   5  111.30    9.89
  -4  -4  -5  121.94   11.87
  -4  -4  -5  118.62    8.09
  -4  -4  -5  133.74   10.54
   4   4   6   23.04    7.60
  -4  -4  -6   23.22    7.18
  -4  -4  -6   21.16    6.61
  -4  -4  -6   20.79    8.34
  -4  -4  -7  221.65   14.72
  -4  -4  -7  238.72   15.73
   4   5   0  104.77    7.18
  -4  -5   0   81.12    7.35
  -4  -5   0   93.25    5.95
   4   5   1 1160.19   52.67
   4   5   1 1078.44   50.79
   4   5   1 1087.60   46.87
  -4  -5  -1 1160.90   47.53
  -4  -5  -1 1188.18   62.92
   4   5   2  160.34   10.76
   4   5   2  175.15    8.57
  -4  -5  -2  169.09   11.68
  -4  -5  -2  181.10   11.21
   4   5   3  156.70   10.65
   4   5   3  167.68    9.79
  -4  -5  -3  189.08   12.01
   4   5   4   85.66    8.49
  -4  -5  -4   81.83    9.77
  -4  -5  -4   79.24    8.00
   4   5   5  315.30   22.93
  -4  -5  -5  319.38   20.16
  -4  -5  -5  352.44   23.26
   4   5   6  225.51   17.31
   4   6   0  105.91    9.04
  -4  -6   0  114.30    8.78
  -4  -6   0  121.21    8.33
  -4  -6   0  109.28    6.73
   4   6   1   38.95    6.19
   4   6   1   44.18    3.18
  -4  -6  -1   41.55    5.80
  -4  -6  -1   37.57    4.39
   4   6   2  135.95   10.42
  -4  -6  -2  144.80   11.35
   4   6   3   12.21    8.34
  -4  -6  -3   16.65    6.02
   4   6   4    2.91    7.75
  -4  -6  -4   11.14    8.96
  -4  -6  -4   14.20    9.47
   4   6   5   12.59    7.13
   4   7   0  615.18   32.89
  -4  -7   0  688.94   35.31
  -4  -7   0  608.86   24.95
   4   7   1   56.94    8.15
  -4  -7  -1   69.03    7.71
  -4  -7  -1   56.75    7.11
   4   7   2    5.45    6.54
  -4  -7  -2   -3.32    5.22
  -4  -7  -2    1.22    5.14
  -4  -7  -3    3.32    8.31
  -4  -7  -3   -5.87    6.97
   4   8   0   16.56    9.69
  -4  -8   0   32.49    8.81
  -4  -8   0   14.00    4.83
  -4  -8  -1    9.51    6.66
  -4  -8  -1   11.86    4.69
   5 -11   1   11.86    6.93
  -5  11  -1    0.98    6.73
  -5  11  -1    6.90    8.36
   5 -11   2   12.76    8.90
  -5  11  -2   20.62   10.19
   5 -11   3   14.51    6.32
  -5  11  -3   11.55    6.50
   5 -11   4    7.26    8.31
  -5  11  -4    6.21    6.81
   5 -11   5    4.88    6.24
   5 -11   6   16.96    9.22
   5 -11   7  145.46   13.60
   5 -10   1   93.44   10.14
  -5  10  -1   92.90   10.57
   5 -10   2   13.76    5.65
  -5  10  -2    3.73    6.98
   5 -10   3   10.12    5.41
  -5  10  -3   -2.14    4.88
   5 -10   4   67.31    8.48
   5 -10   4   80.58    9.79
  -5  10  -4   88.14   10.30
   5 -10   5   32.60    6.66
  -5  10  -5   22.41    7.98
  -5  10  -5   34.91    7.99
   5 -10   6  109.15   12.16
  -5  10  -6  105.54   11.44
  -5  10  -6  112.89   11.69
  -5  10  -7   45.14    7.33
  -5  10  -7   60.55    9.42
  -5  10  -8    4.72    8.28
  -5  10  -8   24.20    7.49
   5  -9   1   17.83    2.83
   5  -9   1    2.13    4.61
  -5   9  -1   20.58    6.02
  -5   9  -1   10.99    3.06
   5  -9   2   45.31    4.51
   5  -9   2   36.87    6.03
  -5   9  -2   35.82    7.02
  -5   9  -2   36.00    3.72
   5  -9   3   84.49    7.08
   5  -9   3   85.28    8.05
  -5   9  -3   94.52    8.97
  -5   9  -3   78.05    5.52
   5  -9   4   18.37    3.68
   5  -9   4   18.49    4.27
   5  -9   5    9.42    4.43
  -5   9  -5   14.40    5.34
  -5   9  -5   12.74    6.54
   5  -9   6   24.15    5.85
  -5   9  -6   17.56    6.09
  -5   9  -6   29.62    7.61
   5  -9   7   35.24    7.58
  -5   9  -7   27.88    6.38
  -5   9  -7   17.82    7.87
  -5   9  -8   15.74    7.47
  -5   9  -8   -3.13    7.54
  -5   9  -9    4.51    5.98
  -5   9  -9   -1.40    6.40
   5  -8   1    4.73    1.80
   5  -8   1    6.29    5.82
  -5   8  -1    8.10    3.69
  -5   8  -1   -0.68    2.83
   5  -8   2   32.86    3.49
   5  -8   2   33.59    6.29
  -5   8  -2   33.07    4.71
  -5   8  -2   26.10    3.28
   5  -8   3  380.50   24.17
   5  -8   3  336.40   19.21
  -5   8  -3  380.22   16.96
  -5   8  -3  359.96   14.33
   5  -8   4   13.22    3.45
   5  -8   4   18.48    5.01
  -5   8  -4   21.04    3.34
   5  -8   5   -0.66    2.65
  -5   8  -5   -3.18    2.84
  -5   8  -5    2.19    4.27
   5  -8   6   18.27    4.18
  -5   8  -6   17.04    3.95
  -5   8  -6   14.04    6.73
   5  -8   7    3.62    4.05
  -5   8  -7    0.56    3.60
  -5   8  -7    3.15    6.87
  -5   8  -8   14.13    4.94
  -5   8  -8   23.01    7.71
  -5   8  -9   15.03    7.96
  -5   8  -9   16.62    6.91
   5  -8  10   75.09    9.74
   5  -7   1   42.99    3.37
   5  -7   1   49.76    5.24
  -5   7  -1   50.60    5.30
  -5   7  -1   43.59    3.73
  -5   7  -1   39.81    5.62
   5  -7   2  801.55   58.11
   5  -7   2  786.74   33.80
  -5   7  -2  809.20   34.32
  -5   7  -2  840.22   46.24
  -5   7  -2  802.89   33.47
   5  -7   3  147.36    9.40
   5  -7   3  145.75    9.11
  -5   7  -3  159.92    9.09
  -5   7  -3  142.26    6.67
  -5   7  -3  148.59   10.74
   5  -7   4    5.20    3.10
  -5   7  -4    4.29    3.05
  -5   7  -4    2.09    5.91
   5  -7   5   38.90    5.08
  -5   7  -5   40.85    4.61
  -5   7  -5   27.21    4.30
   5  -7   6   41.47    5.05
  -5   7  -6   53.29    5.50
  -5   7  -6   44.17    7.25
   5  -7   7   42.17    6.45
  -5   7  -7   23.83    5.04
  -5   7  -7   32.12    6.33
  -5   7  -8   46.36    7.28
  -5   7  -8   63.22    8.35
  -5   7  -9    2.24    4.60
  -5   7  -9    0.12    8.60
   5  -7  10   26.91    7.32
   5  -6   1  123.07    5.95
   5  -6   1  101.41    6.82
  -5   6  -1  117.48    5.92
  -5   6  -1  125.07    6.23
  -5   6  -1  118.87    8.62
   5  -6   2  478.13   22.86
   5  -6   2  454.33   19.49
  -5   6  -2  504.65   18.25
  -5   6  -2  499.33   23.06
  -5   6  -2  454.49   23.29
   5  -6   3   15.72    2.44
   5  -6   3   12.21    4.91
  -5   6  -3   14.15    2.36
  -5   6  -3   11.30    0.90
  -5   6  -3   10.24    4.20
   5  -6   4   76.95    5.53
  -5   6  -4   75.17    5.41
  -5   6  -4   78.56    6.18
  -5   6  -4   74.55    6.78
   5  -6   5    2.31    2.31
  -5   6  -5    2.80    2.58
  -5   6  -5   -8.67    4.22
  -5   6  -5   -2.20    4.65
   5  -6   6  139.49    9.32
  -5   6  -6  137.44    8.56
  -5   6  -6  103.83    8.13
   5  -6   7    0.87    3.16
  -5   6  -7    8.97    3.93
  -5   6  -7   10.49    4.36
   5  -6   8  164.35   11.75
  -5   6  -8  164.56   11.05
  -5   6  -8  157.11   10.76
  -5   6  -9  123.31    9.15
  -5   6  -9   92.58    9.59
   5  -6  10   99.47   13.18
   5  -6  11   -1.07    7.14
   5  -5   1  176.65    7.08
   5  -5   1  172.34    9.12
  -5   5  -1  184.54    8.55
  -5   5  -1  195.66    8.68
  -5   5  -1  168.05   10.04
   5  -5   2 2105.44   78.91
   5  -5   2 2050.37   78.13
  -5   5  -2 2212.16   89.76
  -5   5  -2 2191.39  109.85
  -5   5  -2 2058.45   88.07
   5  -5   3   30.24    2.87
  -5   5  -3   26.49    3.26
  -5   5  -3   30.37    1.49
  -5   5  -3   31.83    1.58
  -5   5  -3   28.69    3.57
   5  -5   4   81.32    5.29
  -5   5  -4   73.10    5.41
  -5   5  -4   75.13    6.22
  -5   5  -4   61.55    5.76
   5  -5   5  303.69   15.50
  -5   5  -5  265.45   16.37
  -5   5  -5  256.50   13.71
  -5   5  -5  238.81   13.20
   5  -5   6  516.73   25.85
  -5   5  -6  478.14   28.82
  -5   5  -6  440.97   25.78
   5  -5   7   38.14    5.33
  -5   5  -7   27.55    4.40
  -5   5  -7   37.77    5.80
   5  -5   8  198.07   12.39
  -5   5  -8  179.54   11.46
  -5   5  -8  140.02   10.81
  -5   5  -9  623.87   34.41
  -5   5  -9  561.29   28.84
   5  -5  10   67.78    9.55
   5  -5  11    6.94    8.26
   5  -4   1  584.80   20.53
  -5   4  -1  572.39   25.61
  -5   4  -1  612.29   23.72
   5  -4   2  335.63   13.77
  -5   4  -2  343.79   12.99
  -5   4  -2  343.03   15.14
   5  -4   3   59.15    3.55
  -5   4  -3   44.90    3.62
  -5   4  -3   45.35    4.69
  -5   4  -3   48.73    2.40
  -5   4  -3   38.91    4.90
   5  -4   4    1.21    1.87
  -5   4  -4   -1.13    2.03
  -5   4  -4   -0.59    3.77
  -5   4  -4    2.94    0.45
  -5   4  -4   -2.55    4.01
   5  -4   5  198.04    9.88
  -5   4  -5  180.25   10.00
  -5   4  -5  189.30    9.38
  -5   4  -5  165.95    9.46
   5  -4   6  338.38   17.71
  -5   4  -6  287.20   19.01
  -5   4  -6  301.15   14.36
  -5   4  -6  301.55   14.62
  -5   4  -6  290.88   14.40
  -5   4  -7    1.25    3.30
  -5   4  -7    3.32    5.75
  -5   4  -7    2.26    3.80
  -5   4  -8   20.55    4.91
  -5   4  -8    9.94    6.79
  -5   4  -8   27.77    5.84
  -5   4  -9   22.10    5.15
  -5   4  -9   28.22    6.70
   5  -4  10   -2.40    9.00
   5  -4  11   16.13    8.91
   5  -3   1  907.56   32.57
  -5   3  -1  956.77   42.82
  -5   3  -1 1001.83   35.43
  -5   3  -2  194.70    9.47
  -5   3  -2  186.88    8.07
  -5   3  -2  195.75    9.11
  -5   3  -3   30.89    3.65
  -5   3  -3   15.95    2.61
  -5   3  -3   15.58    2.83
  -5   3  -3   19.01    1.72
  -5   3  -3   15.52    3.40
  -5   3  -4    0.11    3.31
  -5   3  -4   -1.09    3.59
  -5   3  -4   -1.19    3.91
  -5   3  -4    3.62    1.24
  -5   3  -4   -1.45    2.77
  -5   3  -5  794.19   54.77
  -5   3  -5  809.88   33.55
  -5   3  -5  801.70   31.21
  -5   3  -5  931.76   35.43
  -5   3  -5  798.98   38.14
  -5   3  -6   14.67    3.32
  -5   3  -6   24.00    5.48
  -5   3  -6   17.85    3.93
  -5   3  -6   24.14    1.95
  -5   3  -6   17.98    6.35
  -5   3  -7   32.28    4.71
  -5   3  -7   25.36    4.85
  -5   3  -7   23.15    4.77
  -5   3  -8   36.39    6.34
  -5   3  -8   46.49    6.86
  -5   3  -8   40.12    7.43
  -5   3  -9    8.43    7.16
  -5   3  -9    8.66    5.41
   5  -3  10    7.72    9.17
  -5   2  -1   31.67    2.43
  -5   2  -1   24.80    2.73
  -5   2  -1   27.63    2.69
  -5   2  -1   29.24    3.81
  -5   2  -2   93.22    5.55
  -5   2  -2   84.04    4.50
  -5   2  -2   85.91    4.50
  -5   2  -2   89.89    4.53
  -5   2  -2   80.01    4.74
  -5   2  -3  197.06   10.07
  -5   2  -3  175.67    7.93
  -5   2  -3  182.31    7.73
  -5   2  -3  198.88    7.97
  -5   2  -3  189.10   10.74
  -5   2  -4 3441.75  149.61
  -5   2  -4 3130.55  117.91
  -5   2  -4 3144.15  113.44
  -5   2  -4 3593.16  143.93
  -5   2  -4 3295.53  145.29
  -5   2  -5   43.48    4.51
  -5   2  -5   53.66    4.52
  -5   2  -5   54.31    4.53
  -5   2  -5   51.30    3.74
  -5   2  -5   56.46    5.63
  -5   2  -6    0.00    3.24
  -5   2  -6    1.77    4.97
  -5   2  -6    2.87    3.46
  -5   2  -6    3.08    2.28
  -5   2  -7   13.68    4.06
  -5   2  -7   14.24    4.90
  -5   2  -7   13.74    4.62
  -5   2  -7   11.27    4.20
  -5   2  -7   14.37    2.30
  -5   2  -8    7.32    3.95
  -5   2  -8   -3.59    5.15
  -5   2  -8    5.66    6.14
  -5   2  -9    1.63    7.80
  -5   2  -9   -1.93    5.20
   5  -2  10   -3.64    5.70
  -5   1  -1   40.42    3.06
  -5   1  -1   18.82    2.27
  -5   1  -1   21.42    2.49
  -5   1  -1   18.88    2.36
  -5   1  -1   30.56    2.92
  -5   1  -1   22.09    3.28
  -5   1  -2  816.71   34.75
  -5   1  -2  715.81   26.01
  -5   1  -2  735.85   32.25
  -5   1  -2  732.04   27.28
  -5   1  -2  777.22   30.49
  -5   1  -2  749.13   32.96
  -5   1  -3  332.67   14.18
  -5   1  -3  296.73   11.82
  -5   1  -3  289.03   11.70
  -5   1  -3  328.73   13.44
  -5   1  -3  288.21   14.99
  -5   1  -4  368.95   23.04
  -5   1  -4  351.38   15.29
  -5   1  -4  353.81   14.60
  -5   1  -4  418.34   16.98
  -5   1  -5  126.34    9.35
  -5   1  -5  110.97    7.53
  -5   1  -5  116.65    8.26
  -5   1  -5  132.81    7.53
  -5   1  -6  212.77   14.62
  -5   1  -6  198.90   12.74
  -5   1  -6  200.46   12.00
  -5   1  -6  217.88   10.72
  -5   1  -6  232.66   11.79
   5  -1   7    3.09    4.16
  -5   1  -7    4.67    3.74
  -5   1  -7   -2.71    5.88
  -5   1  -7    2.40    3.49
  -5   1  -7    1.93    3.86
  -5   1  -7    5.98    3.11
  -5   1  -8   52.30    7.37
  -5   1  -8   66.55    8.73
  -5   1  -9   48.54    8.09
  -5   1  -9   42.45    7.06
   5  -1  10  214.45   16.11
  -5   0   0   10.13    1.91
  -5   0   0    9.17    1.69
  -5   0   0    9.68    2.13
  -5   0   0    9.85    2.46
  -5   0   0    8.78    2.44
  -5   0  -1   26.82    2.59
  -5   0  -1   22.61    2.15
  -5   0  -1   24.36    2.97
  -5   0  -1   20.66    2.57
  -5   0  -1   28.42    2.76
  -5   0  -2  591.93   26.18
  -5   0  -2  493.32   19.95
  -5   0  -2  502.81   20.88
  -5   0  -2  517.05   22.24
  -5   0  -2  556.43   22.26
  -5   0  -3 1817.87   80.30
  -5   0  -3 1577.64   66.38
  -5   0  -3 1640.84   80.14
  -5   0  -3 1641.98   58.99
  -5   0  -3 1732.29   68.09
  -5   0  -4  328.21   15.59
  -5   0  -4  271.22   13.03
  -5   0  -4  279.16   13.54
  -5   0  -4  286.95   11.92
  -5   0  -4  328.11   14.53
   5   0   5    9.86    2.85
  -5   0  -5    2.94    3.53
  -5   0  -5    0.46    4.48
  -5   0  -5    4.58    3.25
  -5   0  -5    9.39    3.66
   5   0   6   83.76    6.42
  -5   0  -6   76.01    8.24
  -5   0  -6   71.33    7.48
  -5   0  -6   78.61    4.60
  -5   0  -6   83.31    6.91
  -5   0  -6   92.92    6.55
   5   0   7    8.31    3.80
  -5   0  -7    3.88    4.36
  -5   0  -7    3.65    3.17
  -5   0  -7    1.95    3.65
  -5   0  -7   11.19    4.62
  -5   0  -8   36.53    6.95
  -5   0  -8   43.28    7.07
  -5   0  -8   37.91    5.12
   5   0   9   -3.30    5.99
   5   1   0  153.07    8.44
  -5  -1   0  174.83    8.40
  -5  -1   0  157.42    8.23
  -5  -1   0  163.08    6.70
  -5  -1   0  163.16    7.20
  -5  -1   0  169.83    7.13
   5   1   1 1003.46   42.75
  -5  -1  -1  964.71   37.99
  -5  -1  -1  932.02   36.77
  -5  -1  -1  908.53   32.63
  -5  -1  -1  992.69   38.90
   5   1   2  839.81   39.08
  -5  -1  -2  825.61   34.31
  -5  -1  -2  826.46   32.71
  -5  -1  -2  852.11   31.75
  -5  -1  -2  878.88   35.13
   5   1   3  789.98   36.17
  -5  -1  -3  879.19   46.85
  -5  -1  -3  756.91   32.05
  -5  -1  -3  763.22   34.74
  -5  -1  -3  777.24   31.72
  -5  -1  -3  909.76   36.79
  -5  -1  -4   80.17    6.29
  -5  -1  -4   77.55    6.49
  -5  -1  -4   71.90    5.19
  -5  -1  -4   74.32    5.70
  -5  -1  -4   87.87    5.78
   5   1   5    4.29    3.21
   5   1   5    2.85    3.44
  -5  -1  -5    1.90    3.91
  -5  -1  -5   11.05    5.52
  -5  -1  -5    0.59    1.29
  -5  -1  -5    0.61    1.46
  -5  -1  -5    1.58    4.01
  -5  -1  -5   -1.04    2.53
   5   1   6   60.20    8.35
   5   1   6   61.46    7.83
  -5  -1  -6   59.33    7.35
  -5  -1  -6   62.86    3.73
  -5  -1  -6   66.47    3.66
  -5  -1  -6   71.69    6.95
  -5  -1  -6   66.26    6.70
  -5  -1  -7   68.47    8.41
  -5  -1  -7   40.32    6.97
  -5  -1  -7   55.36    5.69
  -5  -1  -8   56.53    9.79
  -5  -1  -8   60.30    7.02
   5   1   9    5.39    7.22
   5   2   0   29.55    3.24
  -5  -2   0   27.71    4.05
  -5  -2   0   24.51    2.06
  -5  -2   0   25.08    2.04
  -5  -2   0   31.82    3.19
  -5  -2   0   23.75    2.50
   5   2   1  241.79   12.07
  -5  -2  -1  214.75   10.13
  -5  -2  -1  226.33    9.11
  -5  -2  -1  222.48   11.03
  -5  -2  -1  222.87   11.56
   5   2   2 2606.76  131.60
  -5  -2  -2 2544.74  106.82
  -5  -2  -2 2432.85  118.53
  -5  -2  -2 2412.30  113.00
  -5  -2  -2 2667.51  110.81
   5   2   3  390.45   20.53
  -5  -2  -3  437.89   28.90
  -5  -2  -3  378.46   19.18
  -5  -2  -3  398.17   17.10
  -5  -2  -3  400.81   17.22
  -5  -2  -3  384.26   18.68
  -5  -2  -3  418.90   18.38
   5   2   4   49.11    7.30
   5   2   4   41.58    6.28
  -5  -2  -4   32.66    6.32
  -5  -2  -4   41.37    6.12
  -5  -2  -4   39.40    4.03
  -5  -2  -4   41.32    4.65
   5   2   5   21.11    6.10
   5   2   5   21.93    5.01
   5   2   5   23.35    6.76
  -5  -2  -5   19.65    4.77
  -5  -2  -5   25.78    5.25
  -5  -2  -5   19.95    4.06
  -5  -2  -6   -9.89    7.38
  -5  -2  -6   -3.18    3.67
  -5  -2  -6   -1.05    5.23
  -5  -2  -7   10.25    5.84
  -5  -2  -7   12.73    6.61
  -5  -2  -7    8.76    5.49
  -5  -2  -8   22.77    7.47
  -5  -2  -8   32.59    7.65
   5   3   0   16.31    4.32
  -5  -3   0   10.57    3.20
  -5  -3   0    9.01    1.70
  -5  -3   0   12.84    1.35
  -5  -3   0   14.79    3.31
   5   3   1   22.56    3.60
  -5  -3  -1   18.77    4.78
  -5  -3  -1   16.87    1.58
  -5  -3  -1   20.53    2.20
  -5  -3  -1   27.60    4.48
   5   3   2   18.40    4.33
  -5  -3  -2   28.24    5.75
  -5  -3  -2   25.66    2.93
  -5  -3  -2   25.60    4.35
   5   3   3  537.63   31.09
  -5  -3  -3  522.20   23.43
  -5  -3  -3  484.31   24.88
  -5  -3  -3  538.35   28.86
   5   3   4    5.45    4.85
   5   3   4   14.28    4.64
  -5  -3  -4   14.36    4.67
  -5  -3  -4   11.73    4.15
  -5  -3  -4   10.74    4.43
   5   3   5   41.75    6.58
  -5  -3  -5   64.51    7.78
  -5  -3  -5   58.90    6.36
  -5  -3  -5   64.92    7.48
  -5  -3  -6  628.55   43.53
  -5  -3  -6  570.88   39.08
  -5  -3  -6  680.27   40.41
  -5  -3  -7   31.90    6.11
  -5  -3  -7   38.16    7.54
   5   4   0  746.20   32.15
  -5  -4   0  716.51   30.56
  -5  -4   0  778.36   33.14
   5   4   1  422.12   21.28
  -5  -4  -1  436.22   21.92
  -5  -4  -1  446.36   20.53
   5   4   2    6.84    4.44
  -5  -4  -2   -4.17    6.63
  -5  -4  -2   -2.20    2.08
  -5  -4  -2    3.30    4.24
   5   4   3   -2.04    5.05
  -5  -4  -3    2.69    2.81
  -5  -4  -3    0.59    3.76
   5   4   4    2.66    5.80
  -5  -4  -4   -2.16    4.93
  -5  -4  -4    1.34    4.03
  -5  -4  -4   -7.98    4.34
   5   4   5   23.17   10.43
  -5  -4  -5   30.91    7.82
  -5  -4  -5   16.11    4.52
  -5  -4  -5   32.81    6.94
  -5  -4  -6   75.57    8.92
  -5  -4  -6   90.92    9.93
   5   5   0   26.47    4.81
  -5  -5   0   27.58    5.64
  -5  -5   0   27.83    4.88
   5   5   1  228.53   13.23
  -5  -5  -1  228.88   13.53
  -5  -5  -1  234.81   13.42
   5   5   2   18.82    6.23
  -5  -5  -2   22.56    5.91
   5   5   3  248.18   14.70
  -5  -5  -3  267.16   17.14
   5   5   4  124.20   13.03
  -5  -5  -4  140.17   12.93
  -5  -5  -4  125.27   12.17
   5   5   5   28.66    8.29
   5   6   0    9.54    5.31
  -5  -6   0    6.67    4.88
  -5  -6   0    4.40    2.57
   5   6   1   44.84    7.34
  -5  -6  -1   35.61    5.82
  -5  -6  -1   37.87    5.13
   5   6   2    3.36    6.12
  -5  -6  -2   15.29    5.81
   5   6   3   95.07   12.33
   5   7   0  169.51   14.43
  -5  -7   0  179.20   12.78
  -5  -7   0  158.19    9.88
  -5  -7  -1  126.01   13.46
  -5  -7  -1  107.09    9.47
   5   7   2   32.48    8.69
   6 -11   1    5.58   10.23
  -6  11  -1   -8.52    6.94
  -6  11  -1   13.40    9.53
   6 -11   2    4.41    6.85
  -6  11  -2    8.70    7.97
   6 -11   3    1.86    6.74
  -6  11  -3    6.00   10.31
   6 -11   4   -0.35    6.64
   6 -11   5   11.11    6.46
   6 -10   1   16.00    5.96
  -6  10  -1   12.45    6.29
  -6  10  -1   15.58    5.27
   6 -10   2    1.99    5.37
  -6  10  -2   10.54    5.39
   6 -10   3    2.46    5.38
  -6  10  -3   -6.30    6.65
   6 -10   4  134.09   11.64
  -6  10  -4  123.99   12.43
   6 -10   5   11.51    5.59
  -6  10  -6    0.23    5.14
  -6  10  -6  -15.34    8.47
  -6  10  -7   12.26    6.02
  -6  10  -7   23.11    8.28
   6  -9   1    6.92    5.04
  -6   9  -1    4.79    4.55
  -6   9  -1    0.79    2.95
   6  -9   2    3.05    4.46
  -6   9  -2   -2.49    6.40
   6  -9   3   39.86    4.24
   6  -9   3   19.65    6.12
  -6   9  -3   31.41    5.53
   6  -9   4   -1.66    3.99
  -6   9  -4    4.92    3.05
   6  -9   5   16.76    3.86
  -6   9  -5    7.97    5.20
  -6   9  -5   15.25    5.73
   6  -9   6   -0.55    4.06
  -6   9  -6   13.05    6.64
  -6   9  -6    8.42    6.34
  -6   9  -7   12.06    6.03
  -6   9  -7   20.84    7.06
  -6   9  -8  117.57   13.65
  -6   9  -8  127.69   14.07
   6  -8   1    0.11    1.57
   6  -8   1    0.82    5.42
  -6   8  -1    4.86    3.56
  -6   8  -1   -3.40    2.72
   6  -8   2   -2.90    2.23
   6  -8   2   -0.59    5.78
  -6   8  -2    2.49    2.15
   6  -8   3  501.37   21.83
  -6   8  -3  505.29   29.53
  -6   8  -3  479.26   18.58
   6  -8   4   29.51    3.76
  -6   8  -4   22.32    4.36
   6  -8   5  124.83    8.95
  -6   8  -5  113.92    9.05
  -6   8  -5  119.97   11.10
   6  -8   6  308.78   17.08
  -6   8  -6  298.46   19.68
  -6   8  -6  282.60   17.46
   6  -8   7   -5.77    4.57
  -6   8  -7   -3.61    3.95
  -6   8  -7    1.40    7.93
  -6   8  -8   -0.68    7.33
  -6   8  -8   -7.72    8.19
   6  -8   9    3.52    7.04
   6  -7   1   27.30    4.73
  -6   7  -1   30.66    3.08
  -6   7  -1   37.43    3.63
   6  -7   2   -1.00    1.34
   6  -7   2   -7.22    5.09
  -6   7  -2   -1.61    2.41
  -6   7  -2   -2.37    1.58
   6  -7   3   44.86    4.00
   6  -7   3   32.44    5.83
  -6   7  -3   36.70    3.88
  -6   7  -3   33.12    1.92
   6  -7   4    2.76    2.09
  -6   7  -4    7.58    2.83
  -6   7  -4   -0.92    5.43
   6  -7   5  123.63    8.26
  -6   7  -5  135.81    9.11
  -6   7  -5  111.88    9.43
   6  -7   6   66.69    6.78
  -6   7  -6   64.47    7.12
  -6   7  -6   46.18    6.55
   6  -7   7  781.49   50.07
  -6   7  -7  809.99   46.21
  -6   7  -7  693.89   40.61
  -6   7  -8    0.00    5.08
  -6   7  -8  -10.35    8.00
  -6   7  -9   10.97    6.45
  -6   7  -9    8.37    9.20
   6  -7  10    8.63    6.74
   6  -6   1    1.07    4.38
  -6   6  -1   12.89    1.83
  -6   6  -1    9.35    2.28
  -6   6  -1    0.25    3.95
   6  -6   2   94.79    6.91
  -6   6  -2  121.93    5.87
  -6   6  -2   79.21    7.56
   6  -6   3    0.22    1.66
  -6   6  -3   -2.26    2.03
  -6   6  -3    0.23    0.80
  -6   6  -3   -0.34    0.68
  -6   6  -3   -9.03    5.69
   6  -6   4    0.99    2.20
  -6   6  -4   -3.27    3.16
  -6   6  -4    1.16    4.89
   6  -6   5  248.36   13.32
  -6   6  -5  225.48   14.43
  -6   6  -5  220.39   12.11
   6  -6   6   52.85    5.67
  -6   6  -6   44.33    6.11
  -6   6  -6   30.82    5.53
   6  -6   7   18.23    4.99
  -6   6  -7   23.45    6.46
  -6   6  -7   16.40    5.31
  -6   6  -8  124.07   10.69
  -6   6  -8  102.98    9.47
  -6   6  -9   32.21    6.94
  -6   6  -9   23.82    6.99
   6  -6  10   68.06   11.88
   6  -5   1 1009.24   36.70
  -6   5  -1  955.43   48.00
  -6   5  -1  908.57   41.14
   6  -5   2  322.04   14.06
  -6   5  -2  344.71   20.11
  -6   5  -2  356.19   16.70
  -6   5  -2  351.31   18.42
  -6   5  -3    0.23    1.81
  -6   5  -3    1.70    1.25
  -6   5  -3   -0.11    0.92
  -6   5  -3    1.36    5.31
  -6   5  -4  301.71   15.08
  -6   5  -4  306.99   17.40
  -6   5  -4  281.46   17.48
  -6   5  -5  396.88   21.69
  -6   5  -5  370.06   19.03
  -6   5  -6  232.53   13.03
  -6   5  -6  215.65   14.75
  -6   5  -6  212.89   12.20
  -6   5  -7   15.52    4.34
  -6   5  -7   15.52    5.21
  -6   5  -8   49.32    7.90
  -6   5  -8   55.56    8.19
  -6   5  -9   30.64    9.87
  -6   5  -9   31.18    7.86
   6  -5  10   17.19    8.83
   6  -4   1 1633.58   55.61
  -6   4  -1 1734.61   73.11
  -6   4  -1 1745.72   72.40
  -6   4  -2  438.32   23.22
  -6   4  -2  446.11   20.75
  -6   4  -3  305.33   16.38
  -6   4  -3  304.21   14.71
  -6   4  -3  327.56   13.18
  -6   4  -3  304.14   16.39
  -6   4  -4  185.88   10.44
  -6   4  -4  159.98    8.68
  -6   4  -4  175.32    9.93
  -6   4  -4  192.03    8.04
  -6   4  -4  166.49   11.24
  -6   4  -5  218.03   15.73
  -6   4  -5  244.76   13.01
  -6   4  -5  233.27   12.10
  -6   4  -5  255.01    9.43
  -6   4  -5  229.21   13.87
  -6   4  -6   97.31    8.86
  -6   4  -6   88.77    8.29
  -6   4  -6  104.86    8.90
  -6   4  -7    8.29    4.26
  -6   4  -7   13.55    6.42
  -6   4  -8    1.04    4.62
  -6   4  -8   -1.67    4.77
  -6   4  -9   49.54    8.11
  -6   4  -9   58.22    8.97
   6  -4  10    8.39    9.83
  -6   3  -1  207.38   10.48
  -6   3  -1  193.72    7.98
  -6   3  -1  208.54   10.77
  -6   3  -1  212.97   10.84
  -6   3  -2   89.69    5.88
  -6   3  -2   87.25    5.16
  -6   3  -2   73.50    5.04
  -6   3  -2   83.68    4.75
  -6   3  -2   72.77    6.16
  -6   3  -3  158.26   10.17
  -6   3  -3  149.05    6.95
  -6   3  -3  152.61    8.63
  -6   3  -3  151.07    7.24
  -6   3  -3  156.28    9.77
  -6   3  -4 1533.71   76.35
  -6   3  -4 1382.49   56.76
  -6   3  -4 1374.44   56.80
  -6   3  -4 1604.93   61.04
  -6   3  -4 1462.48   66.48
  -6   3  -5  377.43   29.78
  -6   3  -5  408.33   19.45
  -6   3  -5  396.71   20.69
  -6   3  -5  465.93   22.62
  -6   3  -5  387.16   20.95
  -6   3  -6   -1.86    3.13
  -6   3  -6   -1.87    3.74
  -6   3  -6    1.78    3.69
  -6   3  -6   -0.46    1.72
  -6   3  -7    8.37    4.53
  -6   3  -7    2.86    4.65
  -6   3  -8   19.45    7.45
  -6   3  -8   12.69    5.15
   6  -3   9   56.45    7.93
  -6   2  -1   28.33    3.61
  -6   2  -1   19.46    3.11
  -6   2  -1   19.30    2.59
  -6   2  -1   17.68    2.44
  -6   2  -1   15.42    4.19
  -6   2  -2   -1.66    2.10
  -6   2  -2    2.44    2.79
  -6   2  -2    4.36    3.18
  -6   2  -2    1.73    1.50
  -6   2  -2   -0.12    2.80
  -6   2  -3    0.35    2.68
  -6   2  -3    4.42    2.43
  -6   2  -3    2.61    2.73
  -6   2  -3    4.13    1.72
  -6   2  -3   -1.21    3.26
  -6   2  -4   65.13    5.72
  -6   2  -4   69.32    5.65
  -6   2  -4   81.22    6.30
  -6   2  -4   75.97    4.91
  -6   2  -4   60.90    6.51
  -6   2  -5   46.62    6.19
  -6   2  -5   47.86    5.10
  -6   2  -5   37.72    4.88
  -6   2  -5   45.46    3.75
  -6   2  -5   43.72    6.37
  -6   2  -6   24.80    5.38
  -6   2  -6   13.46    4.56
  -6   2  -6   28.05    4.77
  -6   2  -6   24.45    3.54
  -6   2  -7  366.99   25.92
  -6   2  -7  383.30   18.35
  -6   2  -7  383.94   21.36
  -6   2  -7  415.53   21.07
  -6   2  -8   15.37    6.45
  -6   2  -8   10.83    7.94
   6  -2   9   94.18   10.15
  -6   1  -1  115.70    6.25
  -6   1  -1   96.87    5.40
  -6   1  -1  108.09    5.70
  -6   1  -1   96.39    4.97
  -6   1  -1   93.94    5.59
  -6   1  -1   99.54    6.00
  -6   1  -2  229.60   11.79
  -6   1  -2  178.20    9.58
  -6   1  -2  199.70    9.06
  -6   1  -2  188.58    8.79
  -6   1  -2  197.66    8.62
  -6   1  -2  187.56   10.78
  -6   1  -3 1412.21   61.92
  -6   1  -3 1232.98   46.59
  -6   1  -3 1222.60   47.77
  -6   1  -3 1243.63   47.60
  -6   1  -3 1398.93   57.76
  -6   1  -3 1244.07   56.14
  -6   1  -4   50.14    5.77
  -6   1  -4   46.07    5.42
  -6   1  -4   63.52    4.14
  -6   1  -4   55.82    5.72
  -6   1  -4   60.17    4.36
  -6   1  -4   55.50    5.40
  -6   1  -5  125.05    9.43
  -6   1  -5  117.65    9.04
  -6   1  -5  121.11    7.66
  -6   1  -5  138.57    8.81
  -6   1  -5   93.18    8.15
  -6   1  -6    4.01    4.83
  -6   1  -6    4.68    3.72
  -6   1  -6    2.18    2.41
  -6   1  -7  130.73   11.22
  -6   1  -7  113.02   10.37
  -6   1  -7  118.23    7.86
  -6   1  -8   60.85   11.35
  -6   1  -8   45.01    6.53
  -6   1  -8   43.12    5.60
   6  -1   9   15.05    7.16
  -6   0   0   95.48    5.14
  -6   0   0   93.75    5.41
  -6   0   0   88.34    4.85
  -6   0   0   92.56    4.92
  -6   0   0   99.07    5.66
  -6   0  -1   13.11    3.78
  -6   0  -1   13.50    2.63
  -6   0  -1   16.84    3.20
  -6   0  -1   11.30    3.14
  -6   0  -1   11.72    2.42
  -6   0  -2   36.25    4.27
  -6   0  -2   33.44    3.98
  -6   0  -2   30.12    2.97
  -6   0  -2   27.44    2.97
  -6   0  -2   26.38    3.72
  -6   0  -2   29.98    4.44
  -6   0  -3  543.39   26.22
  -6   0  -3  490.18   20.48
  -6   0  -3  466.97   21.45
  -6   0  -3  464.41   18.47
  -6   0  -3  561.21   22.60
  -6   0  -3  451.76   22.45
  -6   0  -4   11.01    4.15
  -6   0  -4    2.43    3.81
  -6   0  -4    3.15    1.98
  -6   0  -4    4.31    2.87
  -6   0  -4    0.12    2.65
  -6   0  -5   24.88    5.45
  -6   0  -5   23.76    5.08
  -6   0  -5   20.36    3.01
  -6   0  -5   21.52    3.49
  -6   0  -5   27.80    4.71
  -6   0  -6  190.04   16.02
  -6   0  -6  187.99   10.13
  -6   0  -6  199.51   12.22
  -6   0  -6  227.82   12.47
  -6   0  -7  154.30   14.85
  -6   0  -7  146.95   11.05
  -6   0  -7  163.69   12.30
  -6   0  -8    8.88    6.20
  -6   0  -8    3.74    4.33
   6   1   0   45.26    3.85
  -6  -1   0   43.83    4.61
  -6  -1   0   39.38    3.61
  -6  -1   0   30.01    3.21
  -6  -1   0   29.39    4.45
  -6  -1   0   36.99    3.28
   6   1   1   10.95    2.77
  -6  -1  -1   14.20    3.01
  -6  -1  -1    9.83    1.80
  -6  -1  -1    7.49    2.50
  -6  -1  -1    5.73    3.74
  -6  -1  -1    7.55    2.40
   6   1   2  112.79    7.74
  -6  -1  -2  121.52    7.88
  -6  -1  -2  109.65    6.20
  -6  -1  -2  120.12    6.36
  -6  -1  -2  124.83    6.91
  -6  -1  -2   91.89    6.93
  -6  -1  -3 1447.23   90.01
  -6  -1  -3 1370.66   54.54
  -6  -1  -3 1357.25   52.52
  -6  -1  -3 1352.70   59.79
  -6  -1  -3 1509.42   59.10
  -6  -1  -4  285.54   17.27
  -6  -1  -4  258.20   13.70
  -6  -1  -4  259.38   11.82
  -6  -1  -4  234.05   13.19
  -6  -1  -4  282.87   15.45
  -6  -1  -5   22.86    5.48
  -6  -1  -5   19.76    2.35
  -6  -1  -5   17.34    2.43
  -6  -1  -5   24.96    5.21
  -6  -1  -5   25.78    4.74
  -6  -1  -6   51.12    7.63
  -6  -1  -6   55.18    6.57
  -6  -1  -6   47.06    7.31
  -6  -1  -7   52.02    7.56
  -6  -1  -7   51.08    7.23
  -6  -1  -8   54.29    8.79
  -6  -1  -8   28.56    8.35
   6   2   0  136.23    8.76
  -6  -2   0  129.85    7.35
  -6  -2   0  123.02    6.17
  -6  -2   0  126.72    5.67
  -6  -2   0  141.20    8.96
  -6  -2   0  122.71    6.86
   6   2   1  158.56   10.82
  -6  -2  -1  173.61   10.11
  -6  -2  -1  164.13    7.98
  -6  -2  -1  152.65    8.45
  -6  -2  -1  171.84   10.01
  -6  -2  -1  148.63    8.24
   6   2   2  579.04   33.17
  -6  -2  -2  517.26   25.09
  -6  -2  -2  532.63   24.45
  -6  -2  -2  530.23   27.55
  -6  -2  -2  615.75   25.91
   6   2   3  933.44   50.01
  -6  -2  -3  929.77   59.14
  -6  -2  -3  877.74   37.75
  -6  -2  -3  888.85   41.06
  -6  -2  -3  864.57   45.89
  -6  -2  -3  949.46   52.44
   6   2   4  144.09    9.71
  -6  -2  -4  137.45   11.23
  -6  -2  -4  124.24    7.56
  -6  -2  -4  136.12    9.21
  -6  -2  -5   97.90   11.00
  -6  -2  -5   81.71    7.56
  -6  -2  -5  105.65    8.16
  -6  -2  -6  112.27   10.66
  -6  -2  -6  102.04   10.01
  -6  -2  -6  125.50   10.76
  -6  -2  -7   42.94    7.20
  -6  -2  -7   53.44    9.28
   6   3   0  116.99    7.88
  -6  -3   0  104.61    8.23
  -6  -3   0  114.14    6.58
  -6  -3   0  105.29    5.14
  -6  -3   0  107.57    7.22
  -6  -3   0   95.67    5.96
   6   3   1    4.18    3.34
  -6  -3  -1   -5.63    3.92
  -6  -3  -1    0.85    1.58
  -6  -3  -1   -1.95    1.83
  -6  -3  -1    3.65    3.89
   6   3   2   19.87    6.58
  -6  -3  -2   10.13    4.52
  -6  -3  -2    6.46    2.80
  -6  -3  -2   10.34    4.35
   6   3   3   20.05    5.40
  -6  -3  -3   35.44    5.87
  -6  -3  -3   26.19    3.41
  -6  -3  -3   35.49    7.38
   6   3   4    9.64    6.27
  -6  -3  -4   11.51    8.39
  -6  -3  -4    7.67    2.80
  -6  -3  -4   -4.56    6.08
   6   3   5  119.53   11.88
  -6  -3  -5  107.77   11.53
  -6  -3  -5   96.48    8.17
  -6  -3  -5  117.50    9.39
  -6  -3  -6   22.05    5.97
  -6  -3  -6   23.53    7.53
   6   4   0    4.64    3.81
  -6  -4   0    3.56    4.05
  -6  -4   0    9.73    4.03
   6   4   1    0.48    5.95
  -6  -4  -1    0.49    4.67
  -6  -4  -1   -3.31    4.26
   6   4   2   45.43    6.56
  -6  -4  -2   29.44    3.06
  -6  -4  -2   28.40    5.54
   6   4   3    6.58    5.98
  -6  -4  -3   -0.12    2.93
  -6  -4  -3    3.06    4.82
   6   4   4  341.66   23.60
  -6  -4  -4  397.23   24.90
   6   4   5  159.52   13.12
   6   5   0    1.31    4.05
  -6  -5   0    6.42    6.54
   6   5   1   21.54    5.47
  -6  -5  -1   30.35    6.05
   6   5   2   39.28    9.29
  -6  -5  -2   25.78    6.39
   6   5   3    0.24    8.39
   6   5   4   28.66    7.82
   6   6   0   -4.78    7.76
  -6  -6   0    1.91    5.24
   6   6   1    5.96    6.43
  -6  -6  -1    5.11    6.18
   6   6   2    3.09    6.41
   6   7   0   37.61    8.12
   7 -10   1   72.73    9.62
  -7  10  -1   61.81    9.88
  -7  10  -1  101.76   12.42
   7 -10   2   -7.08    9.63
  -7  10  -2    7.29    8.60
   7 -10   3   19.54    7.56
  -7  10  -3   29.06    7.59
  -7  10  -4    8.02    7.19
  -7  10  -4    7.25    7.14
   7 -10   5  -10.93    8.42
   7 -10   6    3.89    7.09
   7  -9   1   63.66    8.15
  -7   9  -1   71.18    7.65
  -7   9  -1   79.01    9.02
   7  -9   2   96.94    8.76
  -7   9  -2   96.02    8.66
   7  -9   3   64.75    9.84
  -7   9  -3   41.27    4.87
  -7   9  -4    1.86    3.38
  -7   9  -4    5.47    5.58
  -7   9  -5    5.42    6.34
  -7   9  -5   10.43    6.53
  -7   9  -6   -5.15    4.69
  -7   9  -6   -0.35    9.22
  -7   9  -7   -4.10    8.78
  -7   9  -7   -4.28    7.06
   7  -8   1    1.17    4.44
  -7   8  -1    1.30    5.09
  -7   8  -1   -2.59    6.13
  -7   8  -1   -0.11    3.18
   7  -8   2  110.35    9.87
  -7   8  -2   91.94    6.73
   7  -8   3    7.65    5.18
  -7   8  -3    6.00    4.04
  -7   8  -4   30.43    5.16
  -7   8  -4   37.36    7.91
   7  -8   5    5.27    3.84
  -7   8  -5    4.90    5.12
  -7   8  -5   -4.50    7.27
   7  -8   6  182.74   16.61
  -7   8  -6  170.38   14.40
  -7   8  -6  165.61   12.44
  -7   8  -7  114.59   11.95
  -7   8  -7  106.21   10.62
  -7   8  -8   15.54    6.92
  -7   8  -8   27.37    8.19
   7  -7   1   40.61    5.64
  -7   7  -1   44.19    3.74
  -7   7  -1   47.97    6.10
  -7   7  -1   56.65    5.03
   7  -7   2   54.77    7.19
  -7   7  -2   45.46    4.26
  -7   7  -2   46.07    3.75
  -7   7  -3    3.53    2.39
  -7   7  -3    1.24    0.79
  -7   7  -3    0.45    0.79
  -7   7  -4    7.39    2.73
  -7   7  -4    4.85    6.46
  -7   7  -5   36.58    4.78
  -7   7  -5   17.90    7.55
  -7   7  -6  173.90   12.67
  -7   7  -6  179.02   13.82
  -7   7  -7   -1.02    4.66
  -7   7  -7    5.87    6.10
  -7   7  -8   13.77    6.37
  -7   7  -8   12.71    6.82
   7  -6   1  397.19   19.55
  -7   6  -1  427.48   24.79
  -7   6  -1  384.56   20.71
  -7   6  -1  437.91   20.86
   7  -6   2  382.82   20.34
  -7   6  -2  460.14   20.14
  -7   6  -2  449.06   20.08
  -7   6  -3  243.97   14.27
  -7   6  -3  223.88    9.86
  -7   6  -3  240.87   10.28
  -7   6  -4   10.94    3.87
  -7   6  -4   14.41    6.28
  -7   6  -5  329.09   22.10
  -7   6  -5  307.84   17.50
  -7   6  -6   55.15    6.40
  -7   6  -6   44.20    7.41
  -7   6  -7   12.70    5.03
  -7   6  -7   20.16    6.37
  -7   6  -8   29.91    6.42
  -7   6  -8   16.43    9.10
   7  -6   9  106.38   13.04
   7  -5   1  333.68   17.33
  -7   5  -1  354.05   21.44
  -7   5  -1  337.68   17.06
  -7   5  -1  335.24   20.21
  -7   5  -2   36.94    3.90
  -7   5  -2   34.05    6.09
  -7   5  -3   -2.98    2.29
  -7   5  -3    0.46    3.49
  -7   5  -3    1.81    1.47
  -7   5  -4   -2.29    2.98
  -7   5  -4   -1.00    4.67
  -7   5  -4    2.93    3.51
  -7   5  -4    0.56    0.79
  -7   5  -4   -0.12    0.69
  -7   5  -5  291.61   19.69
  -7   5  -5  278.55   16.63
  -7   5  -5  309.75   17.35
  -7   5  -6    9.32    5.52
  -7   5  -6    7.09    4.49
  -7   5  -7    8.19    5.07
  -7   5  -7    3.79    7.58
  -7   5  -8  106.12    9.72
  -7   5  -8  131.10   12.82
   7  -5   9    7.85    6.90
  -7   4  -1   -2.30    2.30
  -7   4  -1    2.76    2.98
  -7   4  -1   -1.87    2.92
  -7   4  -1   -1.37    3.74
  -7   4  -2   13.47    3.68
  -7   4  -2    9.25    2.86
  -7   4  -2    9.93    3.35
  -7   4  -2    7.11    2.41
  -7   4  -2   14.89    4.34
  -7   4  -3   38.99    4.62
  -7   4  -3   38.17    4.30
  -7   4  -3   37.68    4.33
  -7   4  -3   39.09    3.41
  -7   4  -3   41.16    5.80
  -7   4  -4    5.78    4.39
  -7   4  -4    4.73    3.30
  -7   4  -4   13.19    5.06
  -7   4  -4   11.77    1.81
  -7   4  -5  209.56   15.08
  -7   4  -5  189.30   12.52
  -7   4  -5  225.38   12.79
  -7   4  -5  249.32   11.87
  -7   4  -6    9.52    4.30
  -7   4  -6   14.93    5.09
  -7   4  -7    4.89    5.35
  -7   4  -7    3.56    5.22
  -7   4  -8    4.78    6.06
  -7   4  -8   -3.21    6.07
   7  -4   9   16.12    8.00
  -7   3  -1    6.03    3.36
  -7   3  -1    3.32    2.10
  -7   3  -1    3.87    3.40
  -7   3  -1    0.12    4.86
  -7   3  -2   -1.21    3.64
  -7   3  -2    0.46    3.48
  -7   3  -2   -1.75    2.92
  -7   3  -2   -3.67    2.29
  -7   3  -2    4.07    3.46
  -7   3  -3   23.17    4.19
  -7   3  -3   20.50    3.53
  -7   3  -3   24.66    3.33
  -7   3  -3   22.26    4.83
  -7   3  -3   24.08    2.85
  -7   3  -3   13.84    5.76
  -7   3  -4  441.61   26.64
  -7   3  -4  411.02   20.40
  -7   3  -4  421.82   20.62
  -7   3  -4  497.91   29.13
  -7   3  -5  103.42    7.84
  -7   3  -5   89.78    8.96
  -7   3  -5  102.03    8.30
  -7   3  -5   95.00    7.27
  -7   3  -6   31.72    6.91
  -7   3  -6   22.09    6.65
  -7   3  -6   32.20    3.44
  -7   3  -7   28.97    5.40
  -7   3  -7   45.85    9.65
   7  -3   8   85.93   10.16
  -7   2  -1  292.60   16.42
  -7   2  -1  247.92   11.00
  -7   2  -1  267.60   10.99
  -7   2  -1  251.42   11.86
  -7   2  -1  254.40   11.96
  -7   2  -1  248.04   13.55
  -7   2  -2   -1.06    4.34
  -7   2  -2   -0.90    2.69
  -7   2  -2    0.00    2.10
  -7   2  -2   -1.88    2.59
  -7   2  -2   -2.99    2.76
  -7   2  -2    0.61    5.03
  -7   2  -3    1.64    3.40
  -7   2  -3    5.37    2.91
  -7   2  -3    6.25    2.66
  -7   2  -3    1.77    3.31
  -7   2  -3    2.41    2.87
  -7   2  -3   -0.61    4.02
  -7   2  -4   88.64    7.76
  -7   2  -4   80.41    8.05
  -7   2  -4   75.93    5.04
  -7   2  -4   79.74    6.88
  -7   2  -4   86.63    5.49
  -7   2  -5   -5.89    5.42
  -7   2  -5    3.91    4.02
  -7   2  -5   -2.38    3.68
  -7   2  -5    3.42    2.28
  -7   2  -6   11.79    5.07
  -7   2  -6   11.56    4.65
  -7   2  -6   16.37    2.86
  -7   2  -7   -9.80    7.56
  -7   2  -7   -6.46    7.06
  -7   2  -7    2.08    2.66
   7  -2   8   94.49    8.89
  -7   1  -1  130.78    8.38
  -7   1  -1   93.10    6.85
  -7   1  -1  115.39    6.41
  -7   1  -1  101.55    6.02
  -7   1  -1  106.85    6.50
  -7   1  -1   95.20    7.02
  -7   1  -2    7.67    4.48
  -7   1  -2   10.80    3.22
  -7   1  -2   11.19    2.47
  -7   1  -2    4.85    2.25
  -7   1  -2    8.89    2.54
  -7   1  -2   10.47    3.90
  -7   1  -3  204.47   11.59
  -7   1  -3  166.98   10.29
  -7   1  -3  176.62    9.94
  -7   1  -3  166.30    9.26
  -7   1  -3  204.78   10.86
  -7   1  -3  174.87   11.64
  -7   1  -4   -2.72    5.20
  -7   1  -4   -2.05    3.53
  -7   1  -4    0.58    2.66
  -7   1  -4   -2.02    4.16
  -7   1  -4   -4.59    2.52
  -7   1  -5    6.87    4.86
  -7   1  -5    6.09    2.99
  -7   1  -5   12.63    5.60
  -7   1  -5    8.82    4.12
  -7   1  -6   52.90    7.71
  -7   1  -6   53.99    5.14
  -7   1  -6   56.97    6.35
  -7   1  -6   65.04    5.87
  -7   1  -7   26.81    6.49
  -7   1  -7   43.11    6.14
   7  -1   8   32.10    7.73
  -7   0   0  674.89   26.27
  -7   0   0  667.34   27.80
  -7   0   0  665.68   29.94
  -7   0   0  683.14   30.30
  -7   0   0  676.16   25.86
  -7   0  -1   39.19    4.50
  -7   0  -1   44.09    5.33
  -7   0  -1   44.03    4.52
  -7   0  -1   44.45    4.50
  -7   0  -1   43.90    4.30
  -7   0  -1   43.06    5.13
  -7   0  -2   13.86    3.79
  -7   0  -2   18.91    4.58
  -7   0  -2   15.73    2.37
  -7   0  -2   13.03    3.43
  -7   0  -2   11.48    3.13
  -7   0  -2   16.81    5.32
  -7   0  -3  180.04   12.46
  -7   0  -3  155.37   10.27
  -7   0  -3  142.62    7.65
  -7   0  -3  149.54    8.47
  -7   0  -3  161.16    9.74
  -7   0  -3  130.59   11.70
  -7   0  -4  370.39   17.49
  -7   0  -4  336.90   17.44
  -7   0  -4  306.31   13.93
  -7   0  -4  304.94   16.29
  -7   0  -4  349.17   17.36
  -7   0  -5  -12.96    7.26
  -7   0  -5    1.05    2.44
  -7   0  -5    0.48    5.51
  -7   0  -5    4.26    3.57
  -7   0  -6   43.96    9.65
  -7   0  -6   32.40    6.38
  -7   0  -6   40.67    6.01
  -7   0  -7    5.44    7.50
  -7   0  -7    7.10    5.24
   7   1   0   55.09    5.16
  -7  -1   0   58.59    6.55
  -7  -1   0   58.46    4.67
  -7  -1   0   60.74    3.92
  -7  -1   0   57.81    5.73
  -7  -1   0   53.45    4.66
  -7  -1  -1   18.90    4.21
  -7  -1  -1   12.76    2.39
  -7  -1  -1   13.62    2.49
  -7  -1  -1   12.95    4.20
  -7  -1  -1   11.74    3.27
  -7  -1  -2   14.97    5.58
  -7  -1  -2   18.40    6.09
  -7  -1  -2    8.07    2.49
  -7  -1  -2    7.86    3.33
  -7  -1  -2   13.16    3.49
  -7  -1  -2    9.62    5.41
  -7  -1  -3   74.94    6.66
  -7  -1  -3   68.86    7.60
  -7  -1  -3   63.84    4.62
  -7  -1  -3   76.94    6.12
  -7  -1  -3   67.46    6.28
  -7  -1  -3   57.29    8.41
  -7  -1  -4   11.79    5.24
  -7  -1  -4    7.55    2.36
  -7  -1  -4   10.10    3.37
  -7  -1  -4   11.81    3.94
  -7  -1  -5   25.66    7.52
  -7  -1  -5   13.52    5.92
  -7  -1  -5   27.22    5.21
  -7  -1  -6   20.95    7.03
  -7  -1  -6   16.63    7.67
   7   2   0   72.43    7.29
  -7  -2   0   63.17    6.23
  -7  -2   0   63.28    5.42
  -7  -2   0   63.89    3.60
  -7  -2   0   68.57    6.58
  -7  -2   0   57.72    4.50
   7   2   1   45.89    7.29
  -7  -2  -1   37.21    5.84
  -7  -2  -1   49.02    3.73
  -7  -2  -1   44.00    3.84
  -7  -2  -1   43.14    5.51
  -7  -2  -1   45.71    4.69
   7   2   2   69.71    8.27
  -7  -2  -2   62.76    7.74
  -7  -2  -2   64.35    4.58
  -7  -2  -2   66.24    4.59
  -7  -2  -2   69.11    7.14
  -7  -2  -2   56.23    7.68
  -7  -2  -3    5.61    5.49
  -7  -2  -3    0.24    3.63
  -7  -2  -3    4.66    4.31
  -7  -2  -4   43.61    7.53
  -7  -2  -4   32.70    5.45
  -7  -2  -4   42.27    5.71
  -7  -2  -5   71.33    8.38
  -7  -2  -5   94.34   10.27
  -7  -2  -6  114.87   12.89
  -7  -2  -6  123.56   12.19
   7   3   0   93.07    7.96
  -7  -3   0   74.42    7.48
  -7  -3   0   96.57    5.59
  -7  -3   0   91.52    4.39
  -7  -3   0   90.98    7.56
  -7  -3   0   81.80    6.28
   7   3   1   27.10    7.13
  -7  -3  -1   13.45    5.63
  -7  -3  -1   13.07    2.54
  -7  -3  -1   17.62    2.55
  -7  -3  -1   13.42    4.94
  -7  -3  -1    4.31    5.27
   7   3   2   -0.71    5.36
  -7  -3  -2    4.01    2.79
  -7  -3  -2    1.76    4.46
   7   3   3   19.83    6.81
  -7  -3  -3   14.71    6.70
  -7  -3  -3   15.78    3.64
  -7  -3  -3   19.92    7.97
   7   3   4    3.51    8.32
   7   3   5    2.58    9.63
   7   4   0   21.06    5.56
  -7  -4   0   20.14    7.35
   7   4   1   -6.15    5.56
  -7  -4  -1   -1.06    5.20
   7   4   2   -3.91    8.53
  -7  -4  -2    0.94    6.01
   7   4   3  135.38   11.44
   7   5   0   38.77    7.68
  -7  -5   0   33.40    7.13
   7   5   1  147.99   15.14
  -7  -5  -1  137.38   13.64
   7   5   2   11.83    7.34
   7   6   0    3.22    7.27
   8 -10   1   47.00    8.74
  -8  10  -1   60.99   12.27
  -8  10  -1   71.06   11.07
   8 -10   2   -1.50    6.34
  -8  10  -2   12.53   11.57
   8 -10   3   43.27    9.73
   8  -9   1   18.38    8.32
  -8   9  -1   14.67    6.08
  -8   9  -1   23.30    9.11
   8  -9   2   -2.44    5.34
  -8   9  -2    2.84    4.85
  -8   9  -2   -2.58    7.97
   8  -9   4   33.19    8.41
   8  -9   5   50.22   10.87
   8  -8   1    8.94    6.04
  -8   8  -1    7.77    5.77
   8  -8   2   -3.15    7.12
  -8   8  -2    6.64    5.59
   8  -8   3    0.69    4.72
  -8   8  -4    1.72    3.32
  -8   8  -4    6.98    8.81
  -8   8  -5   39.21    6.41
  -8   8  -5   38.25    9.45
  -8   8  -6   10.28    6.17
  -8   8  -6   17.85    6.96
  -8   8  -7   32.98   10.16
  -8   8  -7   23.52    8.50
   8  -7   1   39.44    6.07
  -8   7  -1   45.93    4.06
  -8   7  -1   43.81    6.44
  -8   7  -2   -2.18    2.87
  -8   7  -2    4.52    6.61
  -8   7  -3  132.54    9.70
  -8   7  -3  115.05   10.19
  -8   7  -4   83.85    8.04
  -8   7  -4   77.10    9.46
  -8   7  -5    2.52    6.29
  -8   7  -5    9.52    8.24
  -8   7  -6   -1.26    4.92
  -8   7  -6   -3.50    6.42
  -8   7  -7    3.67    6.64
  -8   7  -7    1.87    6.79
   8  -6   1  393.95   22.25
  -8   6  -1  417.26   23.00
  -8   6  -1  407.31   19.78
[truncated: 13,668 more chars]
